# Supplementary material for: Insights into the bacterial fraction of sediments from the South China Sea: physiological, chemotaxonomic, and genomic characterization of seven novel members of the Bacillaceae family
Source: Front Microbiol. 2025 Jul 4;16:1553679. doi: 10.3389/fmicb.2025.1553679 (PMC12272613; doi:10.3389/fmicb.2025.1553679)
Supplement: Supplementary file 2 [file Supplementary_file_2.xlsx]

## Sheet: Supplementary table 1
Supplementary Table 1. Description of sediment sample information from the South China Sea
Month	Station	Collection Date	Longitude(°E)	Latitude(°N)	Depth(m)
May	N-5-S1	2021.5.20	118.008	21.0691	1586
July	S-7-S2	2021.7.10	117.943	20.983	1306
July	S-7-S3	2021.7.10	117.937	20.989	1257
July	S-7-S4	2021.7.12	117.935	20.981	1296
August	N-8-S5	2021.8.18	118.08	21.192	1583
August	N-8-S6	2021.8.18	117.995	21.081	1570
August	N-8-S7	2021.8.17	117.981	21.095	1628
August	S-8-S8	2021.8.18	117.909	20.967	1606

## Sheet: Supplementary table 2
Supplementary Table 2. Strain Accession Numbers in GTDB Tree
Refseq Accession No.	Species
GCF_046237645.1	Rossellomorea sedimentorum SCS-153A ᵀ
GCF_046237635.1	Peribacillus sedimenti SCS-155 ᵀ
GCF_046237605.1	Paraperibacillus marinus SCS-26 ᵀ
GCF_046237595.1	Neobacillus oceani SCS-31 ᵀ
GCF_046237625.1	Paraperibacillus esterisolvens SCS-37 ᵀ
GCF_040126055.1	Pseudalkalibacillus nanhaiensis SCS-8 ᵀ
GCF_046237645.1	Naihaiella sioensis SCS-151 ᵀ
GCF_000008445.1	Bacillus anthracis Ames Ancestor A2084
GCF_000009045.1	Bacillus subtilis 168 ᵀ
GCF_000009785.1	Geobacillus kaustophilus HTA426
GCF_000011245.1	Oceanobacillus iheyensis HTE831 ᵀ
GCF_000019045.1	Anoxybacillus flavithermus WK1
GCF_000093085.1	Rossellomorea selenitireducens MLS10 ᵀ
GCF_000161455.1	Bacillus pseudomycoides DSM 12442 ᵀ
GCF_000161615.1	Bacillus thuringiensis ATCC 10792 ᵀ
GCF_000177235.2	Evansella cellulosilytica DSM 2522 ᵀ
GCF_000284515.1	Halobacillus halophilus type strain: DSM 2266 ᵀ
GCF_000285495.1	Oceanobacillus massiliensis Ndiop ᵀ
GCF_000299035.1	Bacillus bingmayongensis FJAT-13831 ᵀ
GCF_000306965.1	Amphibacillus jilinensis Y1 ᵀ
GCF_000307165.1	Amphibacillus xylanus NBRC 15112 ᵀ
GCF_000311725.1	Robertmurraya massiliosenegalensis JC6 ᵀ
GCF_000331575.1	Calidifontibacillus oryziterrae ZYK ᵀ
GCF_000340475.1	Oceanobacillus kimchii X50 ᵀ
GCF_000374345.1	Heyndrickxia acidiproducens DSM 23148 ᵀ
GCF_000374565.1	Siminovitchia fordii DSM 16014 ᵀ
GCF_000377705.1	Salsuginibacillus kocurii DSM 18087 ᵀ
GCF_000377765.1	Gracilibacillus lacisalsi DSM 19029 ᵀ
GCF_000380245.2	Bacillus massiliigorillae G2 ᵀ
GCF_000383875.1	Caldibacillus debilis DSM 16016 ᵀ
GCF_000423105.1	Halalkalibacillus halophilus DSM 18494 ᵀ
GCF_000425705.1	Halobacillus kuroshimensis DSM 18393 ᵀ
GCF_000429685.1	Salibacterium aidingense DSM 18341 ᵀ
GCF_000429705.1	Alteribacter aurantiacus DSM 18675 ᵀ
GCF_000429725.1	Alkalicoccus chagannorensis DSM 18086 ᵀ
GCF_000430745.1	Fictibacillus gelatini DSM 15865 ᵀ
GCF_000430765.1	Peribacillus kribbensis DSM 17871 ᵀ
GCF_000430785.1	Ectobacillus panaciterrae DSM 19096 ᵀ
GCF_000473245.1	Bacillus infantis NRRL B-14911
GCF_000482485.1	Paucisalibacillus globulus DSM 18846 ᵀ
GCF_000504145.1	Bacillus cihuensis FJAT-14515 ᵀ
GCF_000600105.1	Lysinibacillus varians GY32 ᵀ
GCF_000612665.1	Neobacillus dielmonensis FF4 ᵀ
GCF_000612805.1	Bacillus ndiopicus FF3 ᵀ
GCF_000621445.1	Alkalihalobacillus bogoriensis ATCC BAA-922 ᵀ
GCF_000724775.3	Lysinibacillus fusiformis RB-21
GCF_000725365.1	Terribacillus goriensis MP602
GCF_000742675.1	Bacillus atrophaeus BSS
GCF_000769555.1	Bacillus velezensis JS25R
GCF_000821245.2	Virgibacillus senegalensis SK-1 ᵀ
GCF_000832905.1	Heyndrickxia coagulans ATCC 7050 ᵀ
GCF_000986785.1	Mesobacillus campisalis SA2-6 ᵀ
GCF_001026695.1	Neobacillus vireti DSM 15602 ᵀ
GCF_001039475.1	Alkalihalobacillus macyae DSM 16346 ᵀ
GCF_001050115.1	Bacillus smithii DSM 4216 ᵀ
GCF_001183605.1	Lysinibacillus xylanilyticus DSM 23493 ᵀ
GCF_001183985.1	Peribacillus loiseleuriae FJAT-27997 ᵀ
GCF_001187595.1	Anoxybacillus gonensis G2 ᵀ
GCF_001191605.1	Bacillus altitudinis GR-8
GCF_001243895.1	Bacillus testis SIT10 ᵀ
GCF_001274775.1	Rossellomorea marisflavi JCM 11544 ᵀ
GCF_001278705.1	Bacillus gobiensis FJAT-4402 ᵀ
GCF_001278945.1	Lysinibacillus contaminans DSM 25560 ᵀ
GCF_001281525.1	Lysinibacillus macroides DSM 54 ᵀ
GCF_001307805.1	Lentibacillus amyloliquefaciens LAM0015 ᵀ
GCF_001375535.1	Bacillus niameyensis SIT3 ᵀ
GCF_001375675.1	Massilibacterium senegalense mt8 ᵀ
GCF_001418025.1	Anoxybacillus suryakundensis DSM 27374 ᵀ
GCF_001420645.1	Alkalicoccobacillus plakortidis DSM 19153 ᵀ
GCF_001420715.1	Heyndrickxia shackletonii LMG 18435 ᵀ
GCF_001439605.1	Cytobacillus praedii FJAT-25547 ᵀ
GCF_001439925.1	Peribacillus muralis DSM 16288 ᵀ
GCF_001457055.1	Priestia veravalensis SGD-V-76 ᵀ
GCF_001484965.1	Shouchella shacheensis HNA-14 ᵀ
GCF_001561915.1	Tepidibacillus decaturensis Z9 ᵀ
GCF_001590835.1	Bacillus gaemokensis KCTC 13318 ᵀ
GCF_001618145.1	Oceanobacillus damuensis PT-20 ᵀ
GCF_001629705.1	Fictibacillus phosphorivorans G25-29
GCF_001634285.1	Anoxybacteroides amylolyticum DSM 15939 ᵀ
GCF_001636315.1	Neobacillus mesonae FJAT-13985 ᵀ
GCF_001636395.1	Neobacillus novalis FJAT-14227 ᵀ
GCF_001636415.1	Neobacillus drentensis FJAT-10044 ᵀ
GCF_001636425.1	Heyndrickxia acidicola DSM 14745 ᵀ
GCF_001643235.1	Domibacillus aminovorans DSM 1314 ᵀ
GCF_001645705.1	Lederbergia galactosidilytica G25-74
GCF_001685435.2	Salimicrobium jeotgali MJ3 ᵀ
GCF_001700985.1	Parageobacillus thermoglucosidasius Wild Type ᵀ
GCF_001721685.1	Salisediminibacterium beveridgei MLTeJB ᵀ
GCF_001742425.1	Bacillus solimangrovi GH2-4 ᵀ
GCF_001857925.1	Bacillus xiamenensis VV3
GCF_001866075.3	Anaerobacillus isosaccharinicus NB2006 ᵀ
GCF_001878675.1	Virgibacillus halodenitrificans PDB-F2
GCF_001889165.1	Bacillus weihaiensis Alg07 ᵀ
GCF_001975785.1	Domibacillus epiphyticus SAB 38 ᵀ
GCF_001996285.1	Anoxybacillus kestanbolensis K1 ᵀ
GCF_002019595.1	Priestia abyssalis DSM 25875 ᵀ
GCF_002019605.1	Alkalihalobacterium alkalinitrilicum DSM 22532 ᵀ
GCF_002019635.1	Metabacillus halosaccharovorans DSM 25387 ᵀ
GCF_002019645.1	Litchfieldia alkalitelluris DSM 16976 ᵀ
GCF_002019665.1	Sutcliffiella halmapala DSM 8723 ᵀ
GCF_002019695.1	Evansella clarkii DSM 8720 ᵀ
GCF_002019705.1	Shouchella patagoniensis DSM 16117 ᵀ
GCF_002019735.1	Salipaludibacillus agaradhaerens DSM 8721 ᵀ
GCF_002019765.1	Shouchella oshimensis DSM 18940 ᵀ
GCF_002019795.1	Alkalihalobacterium alkalicellulosilyticum FJAT-44921 ᵀ
GCF_002072065.1	Geobacillus thermodenitrificans KCTC3902
GCF_002074095.1	Bacillus licheniformis SCDB 14
GCF_002097535.1	Halobacillus mangrovi KTB 131
GCF_002128425.1	Gottfriedia acidiceleris DSM 18954 ᵀ
GCF_002156385.1	Halalkalibacter urbisdiaboli FJAT-45385 ᵀ
GCF_002157855.1	Sutcliffiella horikoshii 20a
GCF_002216775.1	Virgibacillus phasianinus LM2416 ᵀ
GCF_002220285.1	Bacillus cereus FORC_047
GCF_002224365.1	Virgibacillus necropolis LMG 19488 ᵀ
GCF_002243645.1	Peribacillus simplex DSM 1321 ᵀ
GCF_002243665.1	Geobacillus thermocatenulatus KCTC 3921
GCF_002245695.1	Fictibacillus aquaticus GDSW-R2A3 ᵀ
GCF_002250055.1	Sutcliffiella cohnii DSM 6307 ᵀ
GCF_002250945.2	Bacillus cytotoxicus CH_13
GCF_002335815.1	Neobacillus soli DSM 15604 ᵀ
GCF_002352765.1	Alteribacter populi FJAT-45347 ᵀ
GCF_002688605.1	Priestia aryabhattai K13
GCF_002734215.1	Fredinandcohnia onubensis 0911MAR22V3 ᵀ
GCF_002797355.1	Bacillus xiapuensis FJAT-46582 ᵀ
GCF_002797395.1	Bacillus solitudinis FJAT-45086 ᵀ
GCF_002797415.1	Bacillus alkalisoli FJAT-45122 ᵀ
GCF_002844535.1	Halalkalibacillus sediminis B3227 ᵀ
GCF_002849835.1	Virgibacillus dokdonensis 21D
GCF_002874535.1	Mesobacillus jeotgali DSM 18226 ᵀ
GCF_002886185.1	Salipaludibacillus neizhouensis DSM 19794 ᵀ
GCF_002886255.1	Alteribacillus bidgolensis DSM 25260 ᵀ
GCF_002946355.1	Pradoshia eiseniae EAG3 ᵀ
GCF_002993335.1	Alkalicoccus urumqiensis BZ-SZ-XJ18 ᵀ
GCF_002993925.1	Bacillus paralicheniformis Bac84
GCF_003020795.1	Bacillus pumilus Ha06YP001
GCF_003044065.1	Alkalicoccus saliphilus 6AG ᵀ
GCF_003049605.2	Lysinibacillus parviboronicapiens VT1065
GCF_003055045.1	Heyndrickxia sporothermodurans SAD
GCF_003073175.1	Peribacillus acanthi L28 ᵀ
GCF_003176895.1	Gracilibacillus dipsosauri DD1 ᵀ
GCF_003201605.1	Streptohalobacillus salinus DSM 22440 ᵀ
GCF_003201975.1	Pseudogracilibacillus auburnensis DSM 28556 ᵀ
GCF_003254155.1	Psychrobacillus insolitus DSM 5 ᵀ
GCF_003259935.1	Paranoxybacillus vitaminiphilus CGMCC 1.8979 ᵀ
GCF_003268595.1	Paraliobacillus zengyii X-1125 ᵀ
GCF_003269955.1	Priestia endophytica 3617_2C
GCF_003315295.1	Paraliobacillus ryukyuensis DSM 15140 ᵀ
GCF_003336365.1	Salicibibacter kimchii NKC1-1 ᵀ
GCF_003337485.1	Saliterribacillus persicus DSM 27696 ᵀ
GCF_003350505.1	Falsibacillus pallidus DSM 25281 ᵀ
GCF_003352005.1	Oceanobacillus zhaokaii 160 ᵀ
GCF_003369565.1	Oceanobacillus chungangensis CAU 1051 ᵀ
GCF_003369575.1	Oceanobacillus arenosus CAU 1183 ᵀ
GCF_003410415.1	Peribacillus butanolivorans PHB-7a
GCF_003515775.1	Ureibacillus yapensis YLB-03 ᵀ
GCF_003605385.1	Siminovitchia acidinfaciens 37654 ᵀ
GCF_003605405.2	Siminovitchia terrae LMG 29736 ᵀ
GCF_003628445.1	Oceanobacillus bengalensis MCCC 1K00260 ᵀ
GCF_003667885.1	Bacillus vallismortis Bac111
GCF_003668575.1	Falsibacillus albus GY 10110 ᵀ
GCF_003711845.1	Lysinibacillus halotolerans MCCC 1A12703
GCF_003730295.1	Ornithinibacillus gellani LJ137 ᵀ
GCF_003814815.1	Salisediminibacterium halotolerans DSM 26530 ᵀ
GCF_003856865.1	Lysinibacillus composti MCCC 1A13240 ᵀ
GCF_003989135.1	Peribacillus cavernae L5 ᵀ
GCF_004006435.1	Bacillus halotolerans ZB201702
GCF_004103615.1	Bacillus glycinifermentans SRCM103574
GCF_004124315.2	Bacillus cabrialesii TE3 ᵀ
GCF_004340465.1	Mesobacillus foraminis CV53 ᵀ
GCF_004341205.1	Thermolongibacillus altinsuensis DSM 24979 ᵀ
GCF_004342885.1	Tepidibacillus fermentans DSM 23802 ᵀ
GCF_004342905.1	Melghiribacillus thermohalophilus DSM 25894 ᵀ
GCF_004363045.1	Aureibacillus halotolerans DSM 28697 ᵀ
GCF_004375095.1	Shouchella lehensis DSM 19099 ᵀ
GCF_004402015.1	Filobacillus milosensis JCM 12288 ᵀ
GCF_004684905.1	Halobacillus salinus HSL-3 ᵀ
GCF_004802515.1	Alkalihalobacillus alcalophilus CGMCC 1.3604 ᵀ
GCF_005671335.1	Halalkalibacterium halodurans LB-1
GCF_006007885.1	Alteribacter natronophilus M30 ᵀ
GCF_006094475.1	Bacillus spizizenii ATCC 6633
GCF_006553035.1	Terrilactibacillus laevilacticus SK5-6
GCF_006740705.1	Salicibibacter halophilus NKC3-5 ᵀ
GCF_006861775.1	Psychrobacillus soli NHI-2 ᵀ
GCF_006861795.1	Psychrobacillus lasiicapitis NEAU-3TGS17 ᵀ
GCF_006861825.1	Psychrobacillus vulpis Z8 ᵀ
GCF_006965545.2	Paenalkalicoccus suaedae M4U3P1 ᵀ
GCF_007301515.1	Radiobacillus deserti TKL69 ᵀ
GCF_007559425.1	Allobacillus salarius SKP4-8 ᵀ
GCF_007681465.1	Siminovitchia fortis DE0258
GCF_007725405.1	Shouchella miscanthi AK13 ᵀ
GCF_007827555.1	Aeribacillus composti KCTC 33824 ᵀ
GCF_007830185.1	Halalkalibacter nanhaiisediminis CGMCC 1.10116 ᵀ
GCF_007830235.1	Cytobacillus oceanisediminis CGMCC 1.10115 ᵀ
GCF_007995155.1	Cytobacillus dafuensis FJAT-25496 ᵀ
GCF_008014775.1	Alkalicoccus halolimnae BZ-SZ-XJ29 ᵀ
GCF_008244765.1	Bacillus safensis PgKB20
GCF_008304605.1	Oceanobacillus polygoni SA9 ᵀ
GCF_008807735.1	Bacillus wiedmannii SR52
GCF_008973485.1	Psychrobacillus glaciei PB01 ᵀ
GCF_009498735.1	Gracilibacillus oryzae TD8 ᵀ
GCF_009602435.1	Sediminibacillus terrae JSM 102062 ᵀ
GCF_009650095.1	Gracilibacillus salitolerans SCU50 ᵀ
GCF_009720625.1	Metabacillus sediminilitoris DSL-17 ᵀ
GCF_009739945.1	Bacillus luti FJ
GCF_009935415.1	Priestia megaterium 45710
GCF_010614825.1	Neobacillus sedimentimangrovi FJAT-2464 ᵀ
GCF_010882125.1	Peribacillus alkalitolerans KCTC 33631 ᵀ
GCF_010993955.1	Oceanobacillus halotolerans YIM 98839 ᵀ
GCF_011040455.1	Bacillus tropicus AOA-CPS1
GCF_011761495.1	Alkalibacillus almallahensis CECT 8373 ᵀ
GCF_012225885.1	Bacillus tequilensis EA-CB0015
GCF_012295505.1	Geobacillus subterraneus CPW16
GCF_012648005.1	Bacillus mojavensis UCMB5075
GCF_012955605.1	Bacillus fonticola CS13 ᵀ
GCF_013179555.1	Bacillus haikouensis CrR16
GCF_013267435.1	Niallia circulans FDAARGOS_783
GCF_013343715.1	Mesobacillus harenae Y40 ᵀ
GCF_013694105.1	Halobacillus locisalis KCTC 3788 ᵀ
GCF_013760845.1	Anoxybacillus calidus DSM 25220 ᵀ
GCF_014042035.1	Bacillus haynesii P19
GCF_014138605.1	Peribacillus huizhouensis DSM 105481 ᵀ
GCF_014196195.1	Anoxybacteroides rupiense DSM 17127 ᵀ
GCF_014201465.1	Anoxybacteroides tepidamans DSM 16325 ᵀ
GCF_014201515.1	Anoxybacillus mongoliensis DSM 19169 ᵀ
GCF_014201585.1	Anoxybacillus tengchongensis DSM 23211 ᵀ
GCF_014202575.1	Texcoconibacillus texcoconensis DSM 24696 ᵀ
GCF_014206945.1	Gracilibacillus halotolerans DSM 11805 ᵀ
GCF_014207535.1	Bacillus benzoevorans DSM 5391 ᵀ
GCF_014595945.1	Alkalibacillus aidingensis YIM 98829 ᵀ
GCF_014635125.1	Thalassobacillus devorans CCM 7282 ᵀ
GCF_014637175.1	Compostibacillus humi CGMCC 1.12360 ᵀ
GCF_014638355.1	Priestia taiwanensis CGMCC 1.12698 ᵀ
GCF_014638995.1	Virgibacillus oceani CGMCC 1.12754 ᵀ
GCF_014642405.1	Pontibacillus salipaludis CGMCC 1.15353 ᵀ
GCF_014642895.1	Lentibacillus populi CGMCC 1.15454 ᵀ
GCF_014646635.1	Lentibacillus kapialis JCM 12580 ᵀ
GCF_014647195.1	Oceanobacillus indicireducens JCM 17251 ᵀ
GCF_014656545.1	Neobacillus kokaensis missing ᵀ
GCF_014836495.1	Cytobacillus stercorigallinarum Sa5YUA1 ᵀ
GCF_014836595.1	Psychrobacillus faecigallinarum Sa2BUA9 ᵀ
GCF_014836955.1	Bacillus norwichensis Sa1BUA2 ᵀ
GCF_014905415.1	Virgibacillus salexigens DSM 11483 ᵀ
GCF_015234585.1	Pseudalkalibacillus hwajinpoensis YJ1
GCF_015326725.1	Thermaerobacillus caldiproteolyticus U458
GCF_015482585.1	Mangrovibacillus cuniculi R1DC41 ᵀ
GCF_016495725.1	Salicibibacter cibarius NKC5-3 ᵀ
GCF_016495865.1	Salicibibacter cibi NKC21-4 ᵀ
GCF_016605985.1	Bacillus toyonensis P18
GCF_016638705.1	Lysinibacillus agricola FJAT-51161 ᵀ
GCF_016724865.1	Peribacillus psychrosaccharolyticus FDAARGOS_1161
GCF_016772275.1	Heyndrickxia vini JCM 19841 ᵀ
GCF_016901055.1	Alteribacter salitolerans APA H-16(1) ᵀ
GCF_016939435.1	Parageobacillus toebii NEB718
GCF_017599345.1	Gracilibacillus suaedae LD4P30 ᵀ
GCF_017792025.1	Sediminibacillus dalangtanensis DP4-553-S ᵀ
GCF_017814275.1	Gottfriedia endophytica RG28 ᵀ
GCF_018075365.1	Virgibacillus pantothenticus DSM 26 ᵀ
GCF_018101145.1	Heyndrickxia faecalis Marseille-P8953 ᵀ
GCF_018141025.1	Bacillus nitratireducens BM02
GCF_018310345.1	Ornithinibacillus massiliensis Marseille-P3601 ᵀ
GCF_018333235.1	Ornithinibacillus bavariensis J43TS3
GCF_018343535.1	Neobacillus rhizophilus FJAT-49825 ᵀ
GCF_018343545.2	Neobacillus citreus FJAT-50051 ᵀ
GCF_018343625.1	Lederbergia citri FJAT-49780 ᵀ
GCF_018343635.1	Lederbergia citrea FJAT-49682
GCF_018343665.1	Cytobacillus citreus FJAT-49705 ᵀ
GCF_018343695.1	Lederbergia citrisecunda FJAT-49732 ᵀ
GCF_018582665.1	Cytobacillus gottheilii 1839
GCF_018739485.1	Bacillus mycoides BPN36/3
GCF_019039105.1	Desertibacillus haloalkaliphilus KJ1-10-99 ᵀ
GCF_019042215.1	Evansella tamaricis CGMCC 1.15917 ᵀ
GCF_019272935.1	Saccharococcus caldoxylosilyticus ER4B
GCF_019396925.1	Bacillus amyloliquefaciens GKT04
GCF_019856495.1	Caldalkalibacillus thermarum TA2.A1
GCF_019915265.1	Bacillus aquiflavi 3H-10 ᵀ
GCF_019933155.2	Metabacillus dongyingensis BY2G20 ᵀ
GCF_020002245.1	Pseudobacillus badius NBPM-293
GCF_020217405.1	Lysinibacillus capsici anQ-h6
GCF_020519665.1	Bacillus shivajii JCM 32183 ᵀ
GCF_020546525.1	Lysinibacillus sphaericus NEU 1003
GCF_020861345.1	Bacillus pacificus anQ-h4
GCF_020923495.1	Brevibacillus sedimenti PCH 117
GCF_021049245.1	Radiobacillus kanasensis 80 ᵀ
GCF_021390075.1	Cytobacillus spongiae CY-G ᵀ
GCF_022394675.1	Peribacillus frigoritolerans JHS1
GCF_022559225.1	Priestia flexa SSAI1
GCF_022808645.1	Bacillus litorisediminis FJAT-47801 ᵀ
GCF_023078335.1	Metabacillus endolithicus KCTC 33579 ᵀ
GCF_023238245.1	Bacillus rugosus A78.1
GCF_023238325.1	Bacillus inaquosorum A65.1
GCF_023516215.1	Cytobacillus pseudoceanisediminis BNO1 ᵀ
GCF_023823875.1	Cytobacillus solani F27
GCF_024259515.1	Salirhabdus salicampi Q7268
GCF_024294785.1	Ectobacillus ponti SYSU M60031 ᵀ
GCF_024296885.1	Bacillus paranthracis Bt C4
GCF_024609785.1	Pseudalkalibacillus decolorationis DSM 14890 ᵀ
GCF_024626525.1	Lederbergia panacisoli KACC 17503 ᵀ
GCF_025660375.1	Pallidibacillus thermolactis KCTC 33163 ᵀ
GCF_025660415.1	Pallidibacillus thermolactis DSM 23332 ᵀ
GCF_025660475.1	Perspicuibacillus lycopersici JCM 19140 ᵀ
GCF_025770735.1	Shouchella tritolerans FJAT-45399 ᵀ
GCF_026013645.1	Virgibacillus natechei DSM 25609 ᵀ
GCF_026547205.1	Fervidibacillus halotolerans MEBiC13594 ᵀ
GCF_026547225.1	Fervidibacillus albus MEBiC13591 ᵀ
GCF_027186265.1	Lentibacillus daqui ZS110521 ᵀ
GCF_027563335.1	Psychrobacillus psychrodurans DSM 30747
GCF_027853235.1	Aliibacillus thermotolerans BM62 ᵀ
GCF_028416575.1	Terrihalobacillus insolitus 3ASR75-11 ᵀ
GCF_028416595.1	Aquibacillus salsiterrae 3ASR75-54 ᵀ
GCF_028610635.1	Alkalicoccobacillus gibsonii DSM 8722 ᵀ
GCF_028610675.1	Alkalihalobacillus pseudalcaliphilus DSM 8725 ᵀ
GCF_028610705.1	Halalkalibacter alkalisediminis DSM 21670 ᵀ
GCF_028735875.1	Shouchella hunanensis DSM 23008 ᵀ
GCF_028743495.1	Allobacillus halotolerans BCRC 17939 ᵀ
GCF_029094545.1	Alkalihalophilus pseudofirmus DSM 8715 ᵀ
GCF_029714185.1	Halobacillus naozhouensis KCTC 13234 ᵀ
GCF_029958885.1	Bacillus stercoris BS21
GCF_030123245.1	Lysinibacillus pakistanensis LY1
GCF_030285945.1	Bacillus arachidis YX15
GCF_030292135.1	Bacillus albus SXL388
GCF_030404055.1	Alkalihalobacillus hemicentroti DSM 23007 ᵀ
GCF_030414215.1	Geobacillus zalihae JS1-2
GCF_900094955.1	Fictibacillus enclensis NIO-1003 ᵀ
GCF_900094975.1	Bacillus enclensis SGD-1123 ᵀ
GCF_900096905.1	Pelagirhabdus alkalitolerans S5 ᵀ
GCF_900096965.1	Shouchella lonarensis 25nlg ᵀ
GCF_900098925.1	Bacillus massiliglaciei Marseille-P2600T ᵀ
GCF_900100185.1	Natribacillus halophilus DSM 21771 ᵀ
GCF_900100295.1	Salimicrobium halophilum DSM 4771 ᵀ
GCF_900101125.1	Sediminibacillus albus CGMCC 1.6502 ᵀ
GCF_900101385.1	Terribacillus halophilus DSM 21620 ᵀ
GCF_900103485.1	Fictibacillus solisalsi CGMCC 1.6854 ᵀ
GCF_900103695.1	Sediminibacillus halophilus CGMCC 1.6199 ᵀ
GCF_900103915.1	Tenuibacillus multivorans CGMCC 1.3442 ᵀ
GCF_900103955.1	Alkalicoccus daliensis CGMCC 1.10369 ᵀ
GCF_900104185.1	Halobacillus aidingensis CGMCC 1.3703 ᵀ
GCF_900104555.1	Litchfieldia salsa IBRC-M10078 ᵀ
GCF_900104575.1	Bacillus tuaregi Marseille-P2489T
GCF_900106595.1	Marinococcus luteus DSM 23126 ᵀ
GCF_900107115.1	Salimicrobium album DSM 20748 ᵀ
GCF_900107755.1	Thalassobacillus cyri CCM7597 ᵀ
GCF_900108515.1	Halobacillus karajensis DSM 14948 ᵀ
GCF_900109925.1	Mesobacillus persicus B48 ᵀ
GCF_900110345.1	Amphibacillus marinus CGMCC 1.10434 ᵀ
GCF_900111195.1	Gracilibacillus ureilyticus CGMCC 1.7727 ᵀ
GCF_900111285.1	Salisediminibacterium halotolerans 10nlg ᵀ
GCF_900111295.1	Salipaludibacillus aurantiacus S9 ᵀ
GCF_900111405.1	Salinibacillus kushneri CGMCC 1.3566 ᵀ
GCF_900111445.1	Oceanobacillus limi IBRC-M 10780 ᵀ
GCF_900111795.1	Anoxybacillus pushchinoensis K1 ᵀ
GCF_900111815.1	Bacillus mediterraneensis Marseille-P2366 ᵀ
GCF_900111865.1	Parageobacillus thermantarcticus M1 ᵀ
GCF_900112045.1	Lentibacillus halodurans CGMCC 1.3702 ᵀ
GCF_900112705.1	Lentibacillus persicus DSM 22530 ᵀ
GCF_900113025.1	Alteribacillus iranensis DSM 23995 ᵀ
GCF_900113125.1	Halobacillus alkaliphilus FP5 ᵀ
GCF_900114165.1	Halobacillus dabanensis CGMCC 1.3704 ᵀ
GCF_900114645.1	Gracilibacillus orientalis CGMCC 1.4250 ᵀ
GCF_900114715.1	Salibacterium qingdaonense CGMCC 1.6134 ᵀ
GCF_900115605.1	Halolactibacillus halophilus DSM 17073 ᵀ
GCF_900115625.1	Salibacterium halotolerans S7 ᵀ
GCF_900115805.1	Psychrobacillus psychrotolerans DSM 11706 ᵀ
GCF_900117315.1	Bacillus massilionigeriensis Marseille-P2348T ᵀ
GCF_900129485.1	Ornithinibacillus halophilus IBRC-M 10683 ᵀ
GCF_900129865.1	Virgibacillus chiguensis CGMCC 1.6496 ᵀ
GCF_900142675.1	Shouchella rhizosphaerae SC-N012 ᵀ
GCF_900143085.1	Gracilibacillus kekensis CGMCC 1.10681 ᵀ
GCF_900155625.1	Virgibacillus dakarensis Marseille-P3469T ᵀ
GCF_900156305.1	Edaphobacillus lindanitolerans MNA4 ᵀ
GCF_900156645.1	Salimicrobium flavidum DSM 23127 ᵀ
GCF_900156705.1	Salimicrobium salexigens DSM 22782 ᵀ
GCF_900156865.1	Litchfieldia sinesaloumensis Marseille-P3516T ᵀ
GCF_900156875.1	Robertmurraya dakarensis Marseille-P3515T ᵀ
GCF_900156915.1	Sediminibacillus massiliensis
GCF_900166625.1	Halobacillus massiliensis Marseille-P3554 ᵀ
GCF_900166635.1	Oceanobacillus timonensis Marseille-P3532 ᵀ
GCF_900176885.1	Oceanobacillus senegalensis Marseille-P3587 ᵀ
GCF_900177005.1	Bacillus mobilis 16-00177
GCF_900199725.1	Cytobacillus massiliigabonensis Marseille-P2639 ᵀ
GCF_900207585.1	Bacillus oleivorans JC228 ᵀ
GCF_900215625.1	Terribacillus aidingensis CGMCC 1.8913 ᵀ
GCF_900291985.1	Lysinibacillus timonensis Marseille-P5727 ᵀ
GCF_900478165.1	Lederbergia lenta NCTC4824 ᵀ
GCF_900626275.1	Gracilibacillus phocaeensis Marseille-P3801 ᵀ
GCF_902168435.1	Bacillus marasmi Marseille-P3556 ᵀ
GCF_902374785.1	Bacillus timonensis MGYG-HGUT-01405
GCF_902375605.1	Bacillus andreraoultii MGYG-HGUT-01501
GCF_917563885.1	Pseudoneobacillus rhizosphaerae CIP 111885 ᵀ
GCF_917563915.1	Bacillus rhizoplanae CIP 111899 ᵀ
GCF_917563925.1	Sutcliffiella rhizosphaerae CIP 111883 ᵀ
GCF_937468385.1	Neobacillus rhizosphaerae CIP 111895 ᵀ
GCF_000299935.1	Oceanibaculum indicum P24 ᵀ

## Sheet: Supplementary table 3
Supplementary Table 3. CRISPR and Cas clusters information of 7 strains
Element	Start	End	Spacer	Repeat consensus	Direction	Evidence Level
Strain SCS-8 ᵀ
CRISPR	624330	624423	1	TTCAGACTTCGCTTTCGCTTGTCTTCA	ND	1
CRISPR	1228375	1228465	1	ATCTACAAAAATGAGAAATTATCTACGAAAA	ND	1
Strain SCS-26 ᵀ
CRISPR	837038	837150	1	AGAAAAGCGGAGAACGGTGCTTTTCAAA	ND	1
CRISPR	858374	858476	1	ATTCGTGGGTTCGATTCCCATCA	ND	1
CRISPR	4130875	4130963	1	GGGGGACAGTCCCCTATTTCCCA	ND	1
Strain SCS-31 ᵀ
Cas cluster	694264	702447	7	cas3_TypeI, cas5c_TypeIC, cas8c_TypeIC, cas7c_TypeIC, cas4_TypeI-II, cas1_TypeIC, cas2_TypeI-II-III
CRISPR	702616	705157	38	GTCGCACCCTACATGGGTGCGTGGATTGAAAT	ND	4
CRISPR	1049193	1049268	1	TGGTGGGGTGAAAATGTCTTCATC	ND	1
CRISPR	2065660	2065744	1	AAGTTCCAGGTATTTACAGATGA	ND	1
CRISPR	2357883	2357958	1	GATGAAGACACTTTCAACGGGAAA	ND	1
CRISPR	4432565	4432640	1	TTTCTTTTTGTGACAACCGAACCG	ND	1
CRISPR	4552556	4552667	1	TGCTCTACCAACTGAGCTAATGGCTC	ND	1
Strain SCS-37 ᵀ
CRISPR	490234	490311	1	GGGTGATGAAGGACATTTAAGCGGGA	ND	1
CRISPR	944737	944913	3	TTTAGGTTCTAAAGGAATGATTA	ND	1
CRISPR	2741445	2741536	1	AAAGAAGACTTGCTGATTGGCGAGCG	ND	1
CRISPR	2752584	2752695	1	GAGTTTCTGCTTCATTGGCTATAGTATA	ND	1
CRISPR	3396421	3396521	1	TGATGGGAATCGAACCCACGACAT	ND	1
CRISPR	3396583	3396686	1	TGATGGGAATCGAACCCACGACAT	ND	1
Strain SCS-151 ᵀ
CRISPR	1337330	1337620	4	TTCACATCATACATTGTAACTATATAAAC	ND	3
Strain SCS-153A ᵀ
CRISPR	733975	734104	2	GAAACGTACCATTACAGAAGGGAA	ND	1
CRISPR	808848	808923	1	TGAATGACACCCAGCGCTCGTCC	ND	1
CRISPR	877196	877323	2	GGTTCTAGAGGCAAAAAATGAGT	ND	1
CRISPR	901201	901306	1	AAACAACAAAACGCTCAATCTCAAG	ND	1
CRISPR	1558189	1558264	1	GTGAAAATGTCAAAAGGATGTACC	ND	1
Strain SCS-155 ᵀ
CRISPR	1310215	1310315	1	AAGCCAATATTAATCATGAAAGAGAGAGATGGA	ND	1
CRISPR	4739570	4739672	1	GTTCCTGGGTCAGTGCCTGGATTTG	ND	1

## Sheet: Supplementary table 4
Supplementary Table 4. Repeat sequences information of 7 strains
ID	phage counts	contig	start	end	attL start	attL end	attR start	attR end	attL sequence	attR sequence	reason for att
Strain SCS-8 ᵀ	pp1	1	2450756	2492042	2453775	2453789	2490644	2490658	TTCCAATATTTTTT	TTCCAATATTTTTT	Longest Repeat flanking phage and within 2000 bp
	pp2	1	3363077	3379549	3363377	3363389	3377789	3377801	CACTCTTCTTAT	ATAAGAAGAGTG	Longest Repeat flanking phage and within 2000 bp
Strain SCS-26 ᵀ	pp1	1	1332297	1368089	1331662	1331674	1364608	1364620	ACCAGCGTAAAG	ACCAGCGTAAAG	Longest Repeat flanking phage and within 2000 bp
Strain SCS-31 ᵀ	pp1	1	1966566	1983067	1964622	1964634	1981064	1981076	TTTCCATTTTGA	TCAAAATGGAAA	Longest Repeat flanking phage and within 2000 bp
Strain SCS-37 ᵀ	None
Strain SCS-151 ᵀ	pp1	1	4029119	4083775	4028881	4028896	4083883	4083898	TATTTTTATAATATT	TATTTTTATAATATT	Longest Repeat flanking phage and within 2000 bp
	pp2	1	4094587	4156969	4096029	4096042	4156363	4156376	ATTTTACGATAAA	ATTTTACGATAAA	Longest Repeat flanking phage and within 2000 bp
	pp3	4	1025	11412	5586	5598	7849	7861	TTCATTTTTTGT	TTCATTTTTTGT	Longest Repeat flanking phage and within 2000 bp
	pp4	4	34312	40313	34748	34763	35716	35731	TTGAAAACATCTTTA	TAAAGATGTTTTCAA	Longest Repeat flanking phage and within 2000 bp
Strain SCS-153A ᵀ	None
Strain SCS-155 ᵀ	pp1	1	2169623	2184059	2173049	2173063	2181510	2181524	GAGATTTTTGGAGC	GAGATTTTTGGAGC	Longest Repeat flanking phage and within 2000 bp
	pp2	1	2213975	2238005	2212903	2212914	2235414	2235425	AAATTATTAAT	ATTAATAATTT	Longest Repeat flanking phage and within 2000 bp

## Sheet: Supplementary table 5
Supplementary Table 5. ANI, dDDH and AAI values of novel strains compared with the reference strains
Query genome	Reference genome	dDDH(％)	ANI	AAI(％)
Strain SCS-8 ᵀ	Pseudalkalibacillus caeni HB172195 ᵀ	24.4	0.707643	64.5882
	Pseudalkalibacillus berkeleyi KCTC 12718 ᵀ	19.1	0.750176	79.8132
	Pseudalkalibacillus decolorationis DSM 14890 ᵀ	20.4	0.727839	73.4838
	Pseudalkalibacillus hwajinpoensis MABIK MI00000821 ᵀ	28.4	0.719175	63.9203
Strain SCS-26 ᵀ	Strain SCS-37 ᵀ	46.8	0.921233	94.3773
	Strain SCS-155 ᵀ	30.3	0.738236	68.2564
	Peribacillus asahii MA001 ᵀ	28	0.708973	66.7871
	Peribacillus cavernae L5 ᵀ	25.2	0.717515	68.4431
	Paraperibacillus deserti DSM 105482 ᵀ	20.1	0.740571	76.047
	Peribacillus glennii V44-8 ᵀ	25.1	0.721654	68.2953
	Paraperibacillus kribbensis DSM 17871 ᵀ	21.2	0.739079	73.215
Strain SCS-31 ᵀ	Neobacillus novalis FJAT-14227 ᵀ	24.5	0.731192	69.6608
	Neobacillus soli DSM 15604 ᵀ	27	0.728676	69.7649
	Neobacillus piezotolerans YLB-04 ᵀ	28.4	0.845136	88.9892
	Neobacillus notoginsengisoli JCM 30743 ᵀ	21.1	0.762378	79.7135
Strain SCS-37 ᵀ	Peribacillus asahii MA001 ᵀ	26.3	0.710019	66.8343
	Peribacillus cavernae L5 ᵀ	25.5	0.718027	68.3454
	Paraperibacillus deserti DSM 105482 ᵀ	20.2	0.740275	76.0221
	Peribacillus glennii V44-8 ᵀ	25.9	0.720608	68.52
	Paraperibacillus kribbensis DSM 17871 ᵀ	21.7	0.740505	73.3968
Strain SCS-151 ᵀ	Bacillus massiliigabonensis Marseille-P2639 ᵀ	33.6	0.732058	65.2199
	Bacillus timonensis MGYG-HGUT-01405 ᵀ	23.9	0.720596	66.6319
	Cytobacillus citreus FJAT-49705 ᵀ	29.9	0.722434	64.8518
	Cytobacillus depressus BZ1 ᵀ	25.9	0.716762	65.1324
Strain SCS-153A ᵀ	Rossellomorea salacetis SKP7-4 1 ᵀ	23.8	0.792557	84.2257
	Rossellomorea aquimaris TF-12 TF12 ᵀ	21.8	0.727124	70.9753
	Rossellomorea marisflavi JCM 11544 ᵀ	21.6	0.723813	69.2916
	Rossellomorea vietnamensis 151-6 ᵀ	23.3	0.736714	71.2217
Strain SCS-155 ᵀ	Peribacillus asahii MA001 ᵀ	26.4	0.720711	69.8574
	Peribacillus cavernae L5 ᵀ	22.1	0.734701	73.86
	Paraperibacillus deserti DSM 105482 ᵀ	26.6	0.720859	68.586
	Peribacillus glennii V44-8 ᵀ	25.1	0.738147	73.8305
	Paraperibacillus kribbensis DSM 17871 ᵀ	23.7	0.719111	68.1279

## Sheet: Supplementary table 6-A
Supplementary table 6-A. AAI values of Strain SCS-8T compared with Pseudalkalibacillus and Alkalihalobacillus clade
Species 1	Species 2	AAI	CDS count 1	CDS count 2	Matched count	Proteome cov.
Strain SCS-8	Pseudalkalibacillus caeni HB172195	64.5882	3675	4764	2141	0.507406
Strain SCS-8	Alkalihalobacillus hemicentroti DSM 23007	64.1185	3675	4030	2089	0.542245
Strain SCS-8	Alkalihalobacillus trypoxylicola NBRC 102646	61.058	3675	4139	1505	0.385206
Strain SCS-8	Pseudalkalibacillus sedimenti FJAT-53715	63.9531	3675	4331	2087	0.521359
Strain SCS-8	Alkalihalobacillus pseudalcaliphilus DSM 8725	61.0798	3675	4299	1604	0.402307
Strain SCS-8	Pseudalkalibacillus hwajinpoensis MABIK MI00000821	63.9203	3675	4249	2053	0.518173
Strain SCS-8	Pseudalkalibacillus berkeleyi KCTC 12718	79.8132	3675	3521	2803	0.779044
Strain SCS-8	Pseudalkalibacillus salsuginis EGI L200015	77.2316	3675	4147	2465	0.630274
Strain SCS-8	Alkalihalobacillus alcalophilus ATCC 27647	61.7281	3675	4245	1594	0.402525
Strain SCS-8	Alkalihalobacillus deserti TRPH29	62.0594	3675	5031	1662	0.381806
Strain SCS-8	Strain SCS-8	100	3675	3675	3664	0.997007
Strain SCS-8	Pseudalkalibacillus spartinae FJAT-53046	63.9578	3675	4584	2089	0.505872
Strain SCS-8	Pseudalkalibacillus decolorationis DSM 14890	73.4838	3675	4997	2397	0.552814
Strain SCS-8	Alkalihalobacillus macyae DSM 16346	64.152	3675	4138	2096	0.536542
Pseudalkalibacillus spartinae FJAT-53046	Pseudalkalibacillus caeni HB172195	67.7192	4584	4764	2682	0.573813
Pseudalkalibacillus spartinae FJAT-53046	Alkalihalobacillus hemicentroti DSM 23007	82.6587	4584	4030	3274	0.760158
Pseudalkalibacillus spartinae FJAT-53046	Alkalihalobacillus trypoxylicola NBRC 102646	60.6119	4584	4139	1704	0.390691
Pseudalkalibacillus spartinae FJAT-53046	Pseudalkalibacillus sedimenti FJAT-53715	90.8359	4584	4331	3681	0.825799
Pseudalkalibacillus spartinae FJAT-53046	Alkalihalobacillus pseudalcaliphilus DSM 8725	60.6908	4584	4299	1775	0.39964
Pseudalkalibacillus spartinae FJAT-53046	Pseudalkalibacillus hwajinpoensis MABIK MI00000821	87.2954	4584	4249	3532	0.799728
Pseudalkalibacillus spartinae FJAT-53046	Pseudalkalibacillus berkeleyi KCTC 12718	63.5401	4584	3521	2093	0.516471
Pseudalkalibacillus spartinae FJAT-53046	Pseudalkalibacillus salsuginis EGI L200015	63.676	4584	4147	2068	0.473714
Pseudalkalibacillus spartinae FJAT-53046	Alkalihalobacillus alcalophilus ATCC 27647	61.0785	4584	4245	1787	0.404802
Pseudalkalibacillus spartinae FJAT-53046	Alkalihalobacillus deserti TRPH29	61.7896	4584	5031	1831	0.380863
Pseudalkalibacillus spartinae FJAT-53046	Strain SCS-8	63.9578	4584	3675	2089	0.505872
Pseudalkalibacillus spartinae FJAT-53046	Pseudalkalibacillus spartinae FJAT-53046	100	4584	4584	4583	0.999782
Pseudalkalibacillus spartinae FJAT-53046	Pseudalkalibacillus decolorationis DSM 14890	63.6878	4584	4997	2220	0.463417
Pseudalkalibacillus spartinae FJAT-53046	Alkalihalobacillus macyae DSM 16346	82.4289	4584	4138	3308	0.758542
Pseudalkalibacillus sedimenti FJAT-53715	Pseudalkalibacillus caeni HB172195	67.69	4331	4764	2620	0.576141
Pseudalkalibacillus sedimenti FJAT-53715	Alkalihalobacillus hemicentroti DSM 23007	83.183	4331	4030	3296	0.788422
Pseudalkalibacillus sedimenti FJAT-53715	Alkalihalobacillus trypoxylicola NBRC 102646	60.6169	4331	4139	1675	0.395514
Pseudalkalibacillus sedimenti FJAT-53715	Pseudalkalibacillus sedimenti FJAT-53715	100	4331	4331	4319	0.997229
Pseudalkalibacillus sedimenti FJAT-53715	Alkalihalobacillus pseudalcaliphilus DSM 8725	60.728	4331	4299	1759	0.407648
Pseudalkalibacillus sedimenti FJAT-53715	Pseudalkalibacillus hwajinpoensis MABIK MI00000821	87.9572	4331	4249	3520	0.820513
Pseudalkalibacillus sedimenti FJAT-53715	Pseudalkalibacillus berkeleyi KCTC 12718	63.6611	4331	3521	2076	0.528782
Pseudalkalibacillus sedimenti FJAT-53715	Pseudalkalibacillus salsuginis EGI L200015	63.8495	4331	4147	2032	0.479358
Pseudalkalibacillus sedimenti FJAT-53715	Alkalihalobacillus alcalophilus ATCC 27647	61.2124	4331	4245	1761	0.410681
Pseudalkalibacillus sedimenti FJAT-53715	Alkalihalobacillus deserti TRPH29	62.0125	4331	5031	1815	0.387738
Pseudalkalibacillus sedimenti FJAT-53715	Strain SCS-8	63.9531	4331	3675	2087	0.521359
Pseudalkalibacillus sedimenti FJAT-53715	Pseudalkalibacillus spartinae FJAT-53046	90.8359	4331	4584	3681	0.825799
Pseudalkalibacillus sedimenti FJAT-53715	Pseudalkalibacillus decolorationis DSM 14890	63.812	4331	4997	2211	0.474057
Pseudalkalibacillus sedimenti FJAT-53715	Alkalihalobacillus macyae DSM 16346	83.0177	4331	4138	3309	0.781438
Pseudalkalibacillus salsuginis EGI L200015	Pseudalkalibacillus caeni HB172195	64.6797	4147	4764	2111	0.473796
Pseudalkalibacillus salsuginis EGI L200015	Alkalihalobacillus hemicentroti DSM 23007	63.6731	4147	4030	2009	0.491378
Pseudalkalibacillus salsuginis EGI L200015	Alkalihalobacillus trypoxylicola NBRC 102646	60.8127	4147	4139	1557	0.375815
Pseudalkalibacillus salsuginis EGI L200015	Pseudalkalibacillus sedimenti FJAT-53715	63.8495	4147	4331	2032	0.479358
Pseudalkalibacillus salsuginis EGI L200015	Alkalihalobacillus pseudalcaliphilus DSM 8725	60.6326	4147	4299	1643	0.38906
Pseudalkalibacillus salsuginis EGI L200015	Pseudalkalibacillus hwajinpoensis MABIK MI00000821	63.4701	4147	4249	2009	0.478561
Pseudalkalibacillus salsuginis EGI L200015	Pseudalkalibacillus berkeleyi KCTC 12718	76.448	4147	3521	2480	0.646844
Pseudalkalibacillus salsuginis EGI L200015	Pseudalkalibacillus salsuginis EGI L200015	100	4147	4147	4147	1
Pseudalkalibacillus salsuginis EGI L200015	Alkalihalobacillus alcalophilus ATCC 27647	61.111	4147	4245	1637	0.390133
Pseudalkalibacillus salsuginis EGI L200015	Alkalihalobacillus deserti TRPH29	61.9094	4147	5031	1791	0.390281
Pseudalkalibacillus salsuginis EGI L200015	Strain SCS-8	77.2316	4147	3675	2465	0.630274
Pseudalkalibacillus salsuginis EGI L200015	Pseudalkalibacillus spartinae FJAT-53046	63.676	4147	4584	2068	0.473714
Pseudalkalibacillus salsuginis EGI L200015	Pseudalkalibacillus decolorationis DSM 14890	73.4666	4147	4997	2682	0.586614
Pseudalkalibacillus salsuginis EGI L200015	Alkalihalobacillus macyae DSM 16346	63.5962	4147	4138	2034	0.491008
Pseudalkalibacillus hwajinpoensis MABIK MI00000821	Pseudalkalibacillus caeni HB172195	67.8093	4249	4764	2554	0.566737
Pseudalkalibacillus hwajinpoensis MABIK MI00000821	Alkalihalobacillus hemicentroti DSM 23007	83.3483	4249	4030	3292	0.795265
Pseudalkalibacillus hwajinpoensis MABIK MI00000821	Alkalihalobacillus trypoxylicola NBRC 102646	60.8174	4249	4139	1649	0.393181
Pseudalkalibacillus hwajinpoensis MABIK MI00000821	Pseudalkalibacillus sedimenti FJAT-53715	87.9572	4249	4331	3520	0.820513
Pseudalkalibacillus hwajinpoensis MABIK MI00000821	Alkalihalobacillus pseudalcaliphilus DSM 8725	60.913	4249	4299	1733	0.405475
Pseudalkalibacillus hwajinpoensis MABIK MI00000821	Pseudalkalibacillus hwajinpoensis MABIK MI00000821	100	4249	4249	4235	0.996705
Pseudalkalibacillus hwajinpoensis MABIK MI00000821	Pseudalkalibacillus berkeleyi KCTC 12718	63.4457	4249	3521	2058	0.52973
Pseudalkalibacillus hwajinpoensis MABIK MI00000821	Pseudalkalibacillus salsuginis EGI L200015	63.4701	4249	4147	2009	0.478561
Pseudalkalibacillus hwajinpoensis MABIK MI00000821	Alkalihalobacillus alcalophilus ATCC 27647	61.2589	4249	4245	1764	0.415352
Pseudalkalibacillus hwajinpoensis MABIK MI00000821	Alkalihalobacillus deserti TRPH29	61.9979	4249	5031	1792	0.386207
Pseudalkalibacillus hwajinpoensis MABIK MI00000821	Strain SCS-8	63.9203	4249	3675	2053	0.518173
Pseudalkalibacillus hwajinpoensis MABIK MI00000821	Pseudalkalibacillus spartinae FJAT-53046	87.2954	4249	4584	3532	0.799728
Pseudalkalibacillus hwajinpoensis MABIK MI00000821	Pseudalkalibacillus decolorationis DSM 14890	63.3672	4249	4997	2195	0.4748
Pseudalkalibacillus hwajinpoensis MABIK MI00000821	Alkalihalobacillus macyae DSM 16346	83.4535	4249	4138	3340	0.796471
Pseudalkalibacillus decolorationis DSM 14890	Pseudalkalibacillus caeni HB172195	64.2704	4997	4764	2293	0.469829
Pseudalkalibacillus decolorationis DSM 14890	Alkalihalobacillus hemicentroti DSM 23007	63.5284	4997	4030	2148	0.475906
Pseudalkalibacillus decolorationis DSM 14890	Alkalihalobacillus trypoxylicola NBRC 102646	60.5002	4997	4139	1665	0.364492
Pseudalkalibacillus decolorationis DSM 14890	Pseudalkalibacillus sedimenti FJAT-53715	63.812	4997	4331	2211	0.474057
Pseudalkalibacillus decolorationis DSM 14890	Alkalihalobacillus pseudalcaliphilus DSM 8725	60.5447	4997	4299	1760	0.378657
Pseudalkalibacillus decolorationis DSM 14890	Pseudalkalibacillus hwajinpoensis MABIK MI00000821	63.3672	4997	4249	2195	0.4748
Pseudalkalibacillus decolorationis DSM 14890	Pseudalkalibacillus berkeleyi KCTC 12718	73.1808	4997	3521	2416	0.567269
Pseudalkalibacillus decolorationis DSM 14890	Pseudalkalibacillus salsuginis EGI L200015	73.4666	4997	4147	2682	0.586614
Pseudalkalibacillus decolorationis DSM 14890	Alkalihalobacillus alcalophilus ATCC 27647	61.1359	4997	4245	1781	0.385414
Pseudalkalibacillus decolorationis DSM 14890	Alkalihalobacillus deserti TRPH29	61.9776	4997	5031	1903	0.379537
Pseudalkalibacillus decolorationis DSM 14890	Strain SCS-8	73.4838	4997	3675	2397	0.552814
Pseudalkalibacillus decolorationis DSM 14890	Pseudalkalibacillus spartinae FJAT-53046	63.6878	4997	4584	2220	0.463417
Pseudalkalibacillus decolorationis DSM 14890	Pseudalkalibacillus decolorationis DSM 14890	100	4997	4997	4983	0.997198
Pseudalkalibacillus decolorationis DSM 14890	Alkalihalobacillus macyae DSM 16346	63.6056	4997	4138	2189	0.479256
Pseudalkalibacillus caeni HB172195	Pseudalkalibacillus caeni HB172195	100	4764	4764	4759	0.99895
Pseudalkalibacillus caeni HB172195	Alkalihalobacillus hemicentroti DSM 23007	67.6931	4764	4030	2569	0.584262
Pseudalkalibacillus caeni HB172195	Alkalihalobacillus trypoxylicola NBRC 102646	60.7987	4764	4139	1695	0.380771
Pseudalkalibacillus caeni HB172195	Pseudalkalibacillus sedimenti FJAT-53715	67.69	4764	4331	2620	0.576141
Pseudalkalibacillus caeni HB172195	Alkalihalobacillus pseudalcaliphilus DSM 8725	60.8881	4764	4299	1780	0.392806
Pseudalkalibacillus caeni HB172195	Pseudalkalibacillus hwajinpoensis MABIK MI00000821	67.8093	4764	4249	2554	0.566737
Pseudalkalibacillus caeni HB172195	Pseudalkalibacillus berkeleyi KCTC 12718	64.2277	4764	3521	2104	0.507906
Pseudalkalibacillus caeni HB172195	Pseudalkalibacillus salsuginis EGI L200015	64.6797	4764	4147	2111	0.473796
Pseudalkalibacillus caeni HB172195	Alkalihalobacillus alcalophilus ATCC 27647	61.6373	4764	4245	1772	0.393384
Pseudalkalibacillus caeni HB172195	Alkalihalobacillus deserti TRPH29	62.4316	4764	5031	1864	0.380602
Pseudalkalibacillus caeni HB172195	Strain SCS-8	64.5882	4764	3675	2141	0.507406
Pseudalkalibacillus caeni HB172195	Pseudalkalibacillus spartinae FJAT-53046	67.7192	4764	4584	2682	0.573813
Pseudalkalibacillus caeni HB172195	Pseudalkalibacillus decolorationis DSM 14890	64.2704	4764	4997	2293	0.469829
Pseudalkalibacillus caeni HB172195	Alkalihalobacillus macyae DSM 16346	67.6144	4764	4138	2583	0.580319
Pseudalkalibacillus berkeleyi KCTC 12718	Pseudalkalibacillus caeni HB172195	64.2277	3521	4764	2104	0.507906
Pseudalkalibacillus berkeleyi KCTC 12718	Alkalihalobacillus hemicentroti DSM 23007	63.7552	3521	4030	2108	0.558337
Pseudalkalibacillus berkeleyi KCTC 12718	Alkalihalobacillus trypoxylicola NBRC 102646	60.7864	3521	4139	1486	0.38799
Pseudalkalibacillus berkeleyi KCTC 12718	Pseudalkalibacillus sedimenti FJAT-53715	63.6611	3521	4331	2076	0.528782
Pseudalkalibacillus berkeleyi KCTC 12718	Alkalihalobacillus pseudalcaliphilus DSM 8725	60.9855	3521	4299	1562	0.399488
Pseudalkalibacillus berkeleyi KCTC 12718	Pseudalkalibacillus hwajinpoensis MABIK MI00000821	63.4457	3521	4249	2058	0.52973
Pseudalkalibacillus berkeleyi KCTC 12718	Pseudalkalibacillus berkeleyi KCTC 12718	100	3521	3521	3521	1
Pseudalkalibacillus berkeleyi KCTC 12718	Pseudalkalibacillus salsuginis EGI L200015	76.448	3521	4147	2480	0.646844
Pseudalkalibacillus berkeleyi KCTC 12718	Alkalihalobacillus alcalophilus ATCC 27647	61.4512	3521	4245	1574	0.405357
Pseudalkalibacillus berkeleyi KCTC 12718	Alkalihalobacillus deserti TRPH29	62.0001	3521	5031	1650	0.385875
Pseudalkalibacillus berkeleyi KCTC 12718	Strain SCS-8	79.8132	3521	3675	2803	0.779044
Pseudalkalibacillus berkeleyi KCTC 12718	Pseudalkalibacillus spartinae FJAT-53046	63.5401	3521	4584	2093	0.516471
Pseudalkalibacillus berkeleyi KCTC 12718	Pseudalkalibacillus decolorationis DSM 14890	73.1808	3521	4997	2416	0.567269
Pseudalkalibacillus berkeleyi KCTC 12718	Alkalihalobacillus macyae DSM 16346	63.7024	3521	4138	2118	0.553075
Alkalihalobacillus trypoxylicola NBRC 102646	Pseudalkalibacillus caeni HB172195	60.7987	4139	4764	1695	0.380771
Alkalihalobacillus trypoxylicola NBRC 102646	Alkalihalobacillus hemicentroti DSM 23007	60.9912	4139	4030	1617	0.395887
Alkalihalobacillus trypoxylicola NBRC 102646	Alkalihalobacillus trypoxylicola NBRC 102646	100	4139	4139	4137	0.999517
Alkalihalobacillus trypoxylicola NBRC 102646	Pseudalkalibacillus sedimenti FJAT-53715	60.6169	4139	4331	1675	0.395514
Alkalihalobacillus trypoxylicola NBRC 102646	Alkalihalobacillus pseudalcaliphilus DSM 8725	70.6176	4139	4299	2566	0.608201
Alkalihalobacillus trypoxylicola NBRC 102646	Pseudalkalibacillus hwajinpoensis MABIK MI00000821	60.8174	4139	4249	1649	0.393181
Alkalihalobacillus trypoxylicola NBRC 102646	Pseudalkalibacillus berkeleyi KCTC 12718	60.7864	4139	3521	1486	0.38799
Alkalihalobacillus trypoxylicola NBRC 102646	Pseudalkalibacillus salsuginis EGI L200015	60.8127	4139	4147	1557	0.375815
Alkalihalobacillus trypoxylicola NBRC 102646	Alkalihalobacillus alcalophilus ATCC 27647	72.0302	4139	4245	2532	0.604008
Alkalihalobacillus trypoxylicola NBRC 102646	Alkalihalobacillus deserti TRPH29	66.937	4139	5031	1855	0.40458
Alkalihalobacillus trypoxylicola NBRC 102646	Strain SCS-8	61.058	4139	3675	1505	0.385206
Alkalihalobacillus trypoxylicola NBRC 102646	Pseudalkalibacillus spartinae FJAT-53046	60.6119	4139	4584	1704	0.390691
Alkalihalobacillus trypoxylicola NBRC 102646	Pseudalkalibacillus decolorationis DSM 14890	60.5002	4139	4997	1665	0.364492
Alkalihalobacillus trypoxylicola NBRC 102646	Alkalihalobacillus macyae DSM 16346	60.8882	4139	4138	1629	0.393621
Alkalihalobacillus pseudalcaliphilus DSM 8725	Pseudalkalibacillus caeni HB172195	60.8881	4299	4764	1780	0.392806
Alkalihalobacillus pseudalcaliphilus DSM 8725	Alkalihalobacillus hemicentroti DSM 23007	60.7485	4299	4030	1708	0.410133
Alkalihalobacillus pseudalcaliphilus DSM 8725	Alkalihalobacillus trypoxylicola NBRC 102646	70.6176	4299	4139	2566	0.608201
Alkalihalobacillus pseudalcaliphilus DSM 8725	Pseudalkalibacillus sedimenti FJAT-53715	60.728	4299	4331	1759	0.407648
Alkalihalobacillus pseudalcaliphilus DSM 8725	Alkalihalobacillus pseudalcaliphilus DSM 8725	100	4299	4299	4298	0.999767
Alkalihalobacillus pseudalcaliphilus DSM 8725	Pseudalkalibacillus hwajinpoensis MABIK MI00000821	60.913	4299	4249	1733	0.405475
Alkalihalobacillus pseudalcaliphilus DSM 8725	Pseudalkalibacillus berkeleyi KCTC 12718	60.9855	4299	3521	1562	0.399488
Alkalihalobacillus pseudalcaliphilus DSM 8725	Pseudalkalibacillus salsuginis EGI L200015	60.6326	4299	4147	1643	0.38906
Alkalihalobacillus pseudalcaliphilus DSM 8725	Alkalihalobacillus alcalophilus ATCC 27647	75.6412	4299	4245	2830	0.662453
Alkalihalobacillus pseudalcaliphilus DSM 8725	Alkalihalobacillus deserti TRPH29	66.9277	4299	5031	1895	0.406217
Alkalihalobacillus pseudalcaliphilus DSM 8725	Strain SCS-8	61.0798	4299	3675	1604	0.402307
Alkalihalobacillus pseudalcaliphilus DSM 8725	Pseudalkalibacillus spartinae FJAT-53046	60.6908	4299	4584	1775	0.39964
Alkalihalobacillus pseudalcaliphilus DSM 8725	Pseudalkalibacillus decolorationis DSM 14890	60.5447	4299	4997	1760	0.378657
Alkalihalobacillus pseudalcaliphilus DSM 8725	Alkalihalobacillus macyae DSM 16346	60.7775	4299	4138	1717	0.407017
Alkalihalobacillus macyae DSM 16346	Pseudalkalibacillus caeni HB172195	67.6144	4138	4764	2583	0.580319
Alkalihalobacillus macyae DSM 16346	Alkalihalobacillus hemicentroti DSM 23007	97.4396	4138	4030	3640	0.891283
Alkalihalobacillus macyae DSM 16346	Alkalihalobacillus trypoxylicola NBRC 102646	60.8882	4138	4139	1629	0.393621
Alkalihalobacillus macyae DSM 16346	Pseudalkalibacillus sedimenti FJAT-53715	83.0177	4138	4331	3309	0.781438
Alkalihalobacillus macyae DSM 16346	Alkalihalobacillus pseudalcaliphilus DSM 8725	60.7775	4138	4299	1717	0.407017
Alkalihalobacillus macyae DSM 16346	Pseudalkalibacillus hwajinpoensis MABIK MI00000821	83.4535	4138	4249	3340	0.796471
Alkalihalobacillus macyae DSM 16346	Pseudalkalibacillus berkeleyi KCTC 12718	63.7024	4138	3521	2118	0.553075
Alkalihalobacillus macyae DSM 16346	Pseudalkalibacillus salsuginis EGI L200015	63.5962	4138	4147	2034	0.491008
Alkalihalobacillus macyae DSM 16346	Alkalihalobacillus alcalophilus ATCC 27647	61.2347	4138	4245	1731	0.412979
Alkalihalobacillus macyae DSM 16346	Alkalihalobacillus deserti TRPH29	62.0065	4138	5031	1798	0.392191
Alkalihalobacillus macyae DSM 16346	Strain SCS-8	64.152	4138	3675	2096	0.536542
Alkalihalobacillus macyae DSM 16346	Pseudalkalibacillus spartinae FJAT-53046	82.4289	4138	4584	3308	0.758542
Alkalihalobacillus macyae DSM 16346	Pseudalkalibacillus decolorationis DSM 14890	63.6056	4138	4997	2189	0.479256
Alkalihalobacillus macyae DSM 16346	Alkalihalobacillus macyae DSM 16346	100	4138	4138	4138	1
Alkalihalobacillus hemicentroti DSM 23007	Pseudalkalibacillus caeni HB172195	67.6931	4030	4764	2569	0.584262
Alkalihalobacillus hemicentroti DSM 23007	Alkalihalobacillus hemicentroti DSM 23007	100	4030	4030	4030	1
Alkalihalobacillus hemicentroti DSM 23007	Alkalihalobacillus trypoxylicola NBRC 102646	60.9912	4030	4139	1617	0.395887
Alkalihalobacillus hemicentroti DSM 23007	Pseudalkalibacillus sedimenti FJAT-53715	83.183	4030	4331	3296	0.788422
Alkalihalobacillus hemicentroti DSM 23007	Alkalihalobacillus pseudalcaliphilus DSM 8725	60.7485	4030	4299	1708	0.410133
Alkalihalobacillus hemicentroti DSM 23007	Pseudalkalibacillus hwajinpoensis MABIK MI00000821	83.3483	4030	4249	3292	0.795265
Alkalihalobacillus hemicentroti DSM 23007	Pseudalkalibacillus berkeleyi KCTC 12718	63.7552	4030	3521	2108	0.558337
Alkalihalobacillus hemicentroti DSM 23007	Pseudalkalibacillus salsuginis EGI L200015	63.6731	4030	4147	2009	0.491378
Alkalihalobacillus hemicentroti DSM 23007	Alkalihalobacillus alcalophilus ATCC 27647	61.2019	4030	4245	1733	0.418852
Alkalihalobacillus hemicentroti DSM 23007	Alkalihalobacillus deserti TRPH29	62.0382	4030	5031	1801	0.397528
Alkalihalobacillus hemicentroti DSM 23007	Strain SCS-8	64.1185	4030	3675	2089	0.542245
Alkalihalobacillus hemicentroti DSM 23007	Pseudalkalibacillus spartinae FJAT-53046	82.6587	4030	4584	3274	0.760158
Alkalihalobacillus hemicentroti DSM 23007	Pseudalkalibacillus decolorationis DSM 14890	63.5284	4030	4997	2148	0.475906
Alkalihalobacillus hemicentroti DSM 23007	Alkalihalobacillus macyae DSM 16346	97.4396	4030	4138	3640	0.891283
Alkalihalobacillus deserti TRPH29	Pseudalkalibacillus caeni HB172195	62.4316	5031	4764	1864	0.380602
Alkalihalobacillus deserti TRPH29	Alkalihalobacillus hemicentroti DSM 23007	62.0382	5031	4030	1801	0.397528
Alkalihalobacillus deserti TRPH29	Alkalihalobacillus trypoxylicola NBRC 102646	66.937	5031	4139	1855	0.40458
Alkalihalobacillus deserti TRPH29	Pseudalkalibacillus sedimenti FJAT-53715	62.0125	5031	4331	1815	0.387738
Alkalihalobacillus deserti TRPH29	Alkalihalobacillus pseudalcaliphilus DSM 8725	66.9277	5031	4299	1895	0.406217
Alkalihalobacillus deserti TRPH29	Pseudalkalibacillus hwajinpoensis MABIK MI00000821	61.9979	5031	4249	1792	0.386207
Alkalihalobacillus deserti TRPH29	Pseudalkalibacillus berkeleyi KCTC 12718	62.0001	5031	3521	1650	0.385875
Alkalihalobacillus deserti TRPH29	Pseudalkalibacillus salsuginis EGI L200015	61.9094	5031	4147	1791	0.390281
Alkalihalobacillus deserti TRPH29	Alkalihalobacillus alcalophilus ATCC 27647	68.0014	5031	4245	1994	0.429927
Alkalihalobacillus deserti TRPH29	Alkalihalobacillus deserti TRPH29	100	5031	5031	5025	0.998807
Alkalihalobacillus deserti TRPH29	Strain SCS-8	62.0594	5031	3675	1662	0.381806
Alkalihalobacillus deserti TRPH29	Pseudalkalibacillus spartinae FJAT-53046	61.7896	5031	4584	1831	0.380863
Alkalihalobacillus deserti TRPH29	Pseudalkalibacillus decolorationis DSM 14890	61.9776	5031	4997	1903	0.379537
Alkalihalobacillus deserti TRPH29	Alkalihalobacillus macyae DSM 16346	62.0065	5031	4138	1798	0.392191
Alkalihalobacillus alcalophilus ATCC 27647	Pseudalkalibacillus caeni HB172195	61.6373	4245	4764	1772	0.393384
Alkalihalobacillus alcalophilus ATCC 27647	Alkalihalobacillus hemicentroti DSM 23007	61.2019	4245	4030	1733	0.418852
Alkalihalobacillus alcalophilus ATCC 27647	Alkalihalobacillus trypoxylicola NBRC 102646	72.0302	4245	4139	2532	0.604008
Alkalihalobacillus alcalophilus ATCC 27647	Pseudalkalibacillus sedimenti FJAT-53715	61.2124	4245	4331	1761	0.410681
Alkalihalobacillus alcalophilus ATCC 27647	Alkalihalobacillus pseudalcaliphilus DSM 8725	75.6412	4245	4299	2830	0.662453
Alkalihalobacillus alcalophilus ATCC 27647	Pseudalkalibacillus hwajinpoensis MABIK MI00000821	61.2589	4245	4249	1764	0.415352
Alkalihalobacillus alcalophilus ATCC 27647	Pseudalkalibacillus berkeleyi KCTC 12718	61.4512	4245	3521	1574	0.405357
Alkalihalobacillus alcalophilus ATCC 27647	Pseudalkalibacillus salsuginis EGI L200015	61.111	4245	4147	1637	0.390133
Alkalihalobacillus alcalophilus ATCC 27647	Alkalihalobacillus alcalophilus ATCC 27647	100	4245	4245	4245	1
Alkalihalobacillus alcalophilus ATCC 27647	Alkalihalobacillus deserti TRPH29	68.0014	4245	5031	1994	0.429927
Alkalihalobacillus alcalophilus ATCC 27647	Strain SCS-8	61.7281	4245	3675	1594	0.402525
Alkalihalobacillus alcalophilus ATCC 27647	Pseudalkalibacillus spartinae FJAT-53046	61.0785	4245	4584	1787	0.404802
Alkalihalobacillus alcalophilus ATCC 27647	Pseudalkalibacillus decolorationis DSM 14890	61.1359	4245	4997	1781	0.385414
Alkalihalobacillus alcalophilus ATCC 27647	Alkalihalobacillus macyae DSM 16346	61.2347	4245	4138	1731	0.412979

## Sheet: Supplementary table 6-B
Supplementary table 6-B. AAI values of Strain SCS-26，Strain SCS-37 and SCS-155 compared with Peribacillus clade
Species 1	Species 2	AAI	CDS count 1	CDS count 2	Matched count	Proteome cov.
Strain SCS-37	Peribacillus acanthi L28	67.5782	4270	4059	2158	0.518189
Strain SCS-37	Peribacillus huizhouensis DSM 105481	66.4983	4270	4747	2143	0.475324
Strain SCS-37	Peribacillus psychrosaccharolyticus ATCC 23296	65.9636	4270	4805	2356	0.519229
Strain SCS-37	Peribacillus butanolivorans DSM 18926	66.8408	4270	5485	2311	0.473808
Strain SCS-37	Peribacillus asahii MA001	66.8343	4270	4255	2067	0.484927
Strain SCS-37	Peribacillus faecalis AGMB 02131	65.0998	4270	3916	1889	0.46152
Strain SCS-37	Peribacillus loiseleuriae FJAT-27997	66.2998	4270	5168	2125	0.450307
Strain SCS-37	Peribacillus muralis DSM 16288	66.3708	4270	5029	2354	0.506291
Strain SCS-37	Paraperibacillus deserti DSM 105482	76.0221	4270	4258	2932	0.687617
Strain SCS-37	Peribacillus frigoritolerans DSM 8801	66.6695	4270	5279	2378	0.498063
Strain SCS-37	Peribacillus alkalitolerans KCTC 33631	67.3044	4270	4364	2214	0.512856
Strain SCS-37	Paraperibacillus kribbensis DSM 17871	73.3968	4270	4981	3048	0.658956
Strain SCS-37	Peribacillus tepidiphilus SYSU G01002	69.1973	4270	3328	1972	0.519084
Strain SCS-37	Peribacillus cavernae L5	68.3454	4270	4482	2283	0.521709
Strain SCS-37	Peribacillus glennii V44-8	68.52	4270	4350	2401	0.557077
Strain SCS-37	Peribacillus sp. BBB004	66.5706	4270	5848	2392	0.472821
Strain SCS-37	Peribacillus castrilensis N3	66.5889	4270	5604	2403	0.486733
Strain SCS-37	Peribacillus simplex NBRC 15720	66.5145	4270	5466	2377	0.488291
Strain SCS-37	Peribacillus saganii V47-23a	68.4305	4270	4129	2265	0.53935
Strain SCS-37	Strain SCS-26	94.3807	4270	4399	2848	0.657054
Strain SCS-37	Strain SCS-37	100	4270	4270	4226	0.989696
Strain SCS-37	Strain SCS-155	68.4859	4270	4871	2112	0.462094
Strain SCS-26	Peribacillus acanthi L28	67.5515	4399	4059	2180	0.515488
Strain SCS-26	Peribacillus huizhouensis DSM 105481	66.5412	4399	4747	2143	0.46862
Strain SCS-26	Peribacillus psychrosaccharolyticus ATCC 23296	65.7805	4399	4805	2353	0.511299
Strain SCS-26	Peribacillus butanolivorans DSM 18926	66.7593	4399	5485	2317	0.468839
Strain SCS-26	Peribacillus asahii MA001	66.7871	4399	4255	2054	0.474694
Strain SCS-26	Peribacillus faecalis AGMB 02131	65.287	4399	3916	1879	0.451954
Strain SCS-26	Peribacillus loiseleuriae FJAT-27997	66.5414	4399	5168	2122	0.443608
Strain SCS-26	Peribacillus muralis DSM 16288	66.498	4399	5029	2350	0.498515
Strain SCS-26	Paraperibacillus deserti DSM 105482	76.047	4399	4258	2951	0.68176
Strain SCS-26	Peribacillus frigoritolerans DSM 8801	66.6815	4399	5279	2378	0.491424
Strain SCS-26	Peribacillus alkalitolerans KCTC 33631	67.4495	4399	4364	2219	0.506448
Strain SCS-26	Paraperibacillus kribbensis DSM 17871	73.215	4399	4981	3000	0.639659
Strain SCS-26	Peribacillus tepidiphilus SYSU G01002	68.9827	4399	3328	1975	0.511195
Strain SCS-26	Peribacillus cavernae L5	68.4431	4399	4482	2221	0.500169
Strain SCS-26	Peribacillus glennii V44-8	68.2953	4399	4350	2382	0.544519
Strain SCS-26	Peribacillus sp. BBB004	66.5605	4399	5848	2391	0.466673
Strain SCS-26	Peribacillus castrilensis N3	66.6513	4399	5604	2396	0.479056
Strain SCS-26	Peribacillus simplex NBRC 15720	66.5691	4399	5466	2364	0.47927
Strain SCS-26	Peribacillus saganii V47-23a	68.4607	4399	4129	2267	0.53166
Strain SCS-26	Strain SCS-26	100	4399	4399	4336	0.985679
Strain SCS-26	Strain SCS-37	94.3773	4399	4270	2850	0.657515
Strain SCS-26	Strain SCS-155	68.2564	4399	4871	2109	0.455016
Strain SCS-155	Peribacillus acanthi L28	68.5811	4871	4059	2221	0.497424
Strain SCS-155	Peribacillus huizhouensis DSM 105481	70.0446	4871	4747	2268	0.471616
Strain SCS-155	Peribacillus psychrosaccharolyticus ATCC 23296	69.0036	4871	4805	2496	0.515916
Strain SCS-155	Peribacillus butanolivorans DSM 18926	70.2558	4871	5485	2520	0.486674
Strain SCS-155	Peribacillus asahii MA001	69.8574	4871	4255	2291	0.502082
Strain SCS-155	Peribacillus faecalis AGMB 02131	66.0951	4871	3916	1983	0.451349
Strain SCS-155	Peribacillus loiseleuriae FJAT-27997	70.116	4871	5168	2239	0.44606
Strain SCS-155	Peribacillus muralis DSM 16288	69.7186	4871	5029	2506	0.506263
Strain SCS-155	Paraperibacillus deserti DSM 105482	68.586	4871	4258	2620	0.573995
Strain SCS-155	Peribacillus frigoritolerans DSM 8801	70.1542	4871	5279	2592	0.510739
Strain SCS-155	Peribacillus alkalitolerans KCTC 33631	68.3706	4871	4364	2288	0.495506
Strain SCS-155	Paraperibacillus kribbensis DSM 17871	68.1279	4871	4981	2664	0.540804
Strain SCS-155	Peribacillus tepidiphilus SYSU G01002	70.4294	4871	3328	2022	0.493231
Strain SCS-155	Peribacillus cavernae L5	73.86	4871	4482	2505	0.535657
Strain SCS-155	Peribacillus glennii V44-8	73.8305	4871	4350	2806	0.608611
Strain SCS-155	Peribacillus sp. BBB004	70.007	4871	5848	2607	0.486426
Strain SCS-155	Peribacillus castrilensis N3	69.9368	4871	5604	2637	0.503484
Strain SCS-155	Peribacillus simplex NBRC 15720	69.9769	4871	5466	2607	0.504402
Strain SCS-155	Peribacillus saganii V47-23a	71.403	4871	4129	2513	0.558444
Strain SCS-155	Strain SCS-26	68.334	4871	4399	2102	0.453506
Strain SCS-155	Strain SCS-37	68.5746	4871	4270	2172	0.475222
Strain SCS-155	Strain SCS-155	100	4871	4871	4789	0.983166
Peribacillus tepidiphilus SYSU G01002	Peribacillus acanthi L28	74.8862	3328	4059	2141	0.579667
Peribacillus tepidiphilus SYSU G01002	Peribacillus huizhouensis DSM 105481	69.0976	3328	4747	1900	0.470588
Peribacillus tepidiphilus SYSU G01002	Peribacillus psychrosaccharolyticus ATCC 23296	68.4223	3328	4805	1966	0.483462
Peribacillus tepidiphilus SYSU G01002	Peribacillus butanolivorans DSM 18926	69.2208	3328	5485	2071	0.469988
Peribacillus tepidiphilus SYSU G01002	Peribacillus asahii MA001	69.1897	3328	4255	1940	0.511671
Peribacillus tepidiphilus SYSU G01002	Peribacillus faecalis AGMB 02131	68.8562	3328	3916	1865	0.514909
Peribacillus tepidiphilus SYSU G01002	Peribacillus loiseleuriae FJAT-27997	68.8993	3328	5168	1884	0.443503
Peribacillus tepidiphilus SYSU G01002	Peribacillus muralis DSM 16288	68.8703	3328	5029	2021	0.483666
Peribacillus tepidiphilus SYSU G01002	Paraperibacillus deserti DSM 105482	70.0784	3328	4258	2006	0.528869
Peribacillus tepidiphilus SYSU G01002	Peribacillus frigoritolerans DSM 8801	69.3152	3328	5279	2049	0.476124
Peribacillus tepidiphilus SYSU G01002	Peribacillus alkalitolerans KCTC 33631	74.7598	3328	4364	2152	0.559542
Peribacillus tepidiphilus SYSU G01002	Paraperibacillus kribbensis DSM 17871	69.0912	3328	4981	1958	0.471296
Peribacillus tepidiphilus SYSU G01002	Peribacillus tepidiphilus SYSU G01002	100	3328	3328	3323	0.998498
Peribacillus tepidiphilus SYSU G01002	Peribacillus cavernae L5	71.2674	3328	4482	1960	0.501921
Peribacillus tepidiphilus SYSU G01002	Peribacillus glennii V44-8	71.2791	3328	4350	2019	0.525918
Peribacillus tepidiphilus SYSU G01002	Peribacillus sp. BBB004	69.1136	3328	5848	2052	0.447254
Peribacillus tepidiphilus SYSU G01002	Peribacillus castrilensis N3	69.1732	3328	5604	2065	0.462382
Peribacillus tepidiphilus SYSU G01002	Peribacillus simplex NBRC 15720	69.1528	3328	5466	2054	0.467137
Peribacillus tepidiphilus SYSU G01002	Peribacillus saganii V47-23a	71.2739	3328	4129	2002	0.536945
Peribacillus sp. BBB004	Peribacillus acanthi L28	67.7313	5848	4059	2244	0.453013
Peribacillus sp. BBB004	Peribacillus huizhouensis DSM 105481	71.6266	5848	4747	2731	0.515526
Peribacillus sp. BBB004	Peribacillus psychrosaccharolyticus ATCC 23296	71.1028	5848	4805	2742	0.514785
Peribacillus sp. BBB004	Peribacillus butanolivorans DSM 18926	88.4691	5848	5485	3855	0.680314
Peribacillus sp. BBB004	Peribacillus asahii MA001	74.0204	5848	4255	2705	0.535485
Peribacillus sp. BBB004	Peribacillus faecalis AGMB 02131	65.6304	5848	3916	2094	0.428923
Peribacillus sp. BBB004	Peribacillus loiseleuriae FJAT-27997	71.6034	5848	5168	2635	0.478395
Peribacillus sp. BBB004	Peribacillus muralis DSM 16288	87.9845	5848	5029	3571	0.656615
Peribacillus sp. BBB004	Paraperibacillus deserti DSM 105482	67.5699	5848	4258	2439	0.482684
Peribacillus sp. BBB004	Peribacillus frigoritolerans DSM 8801	94.513	5848	5279	4184	0.752045
Peribacillus sp. BBB004	Peribacillus alkalitolerans KCTC 33631	67.6432	5848	4364	2427	0.475323
Peribacillus sp. BBB004	Paraperibacillus kribbensis DSM 17871	66.48	5848	4981	2476	0.457291
Peribacillus sp. BBB004	Peribacillus tepidiphilus SYSU G01002	69.1136	5848	3328	2052	0.447254
Peribacillus sp. BBB004	Peribacillus cavernae L5	71.6816	5848	4482	2584	0.50029
Peribacillus sp. BBB004	Peribacillus glennii V44-8	71.0267	5848	4350	2526	0.495391
Peribacillus sp. BBB004	Peribacillus sp. BBB004	100	5848	5848	5835	0.997777
Peribacillus sp. BBB004	Peribacillus castrilensis N3	94.3206	5848	5604	4288	0.748865
Peribacillus sp. BBB004	Peribacillus simplex NBRC 15720	94.9576	5848	5466	4199	0.742266
Peribacillus sp. BBB004	Peribacillus saganii V47-23a	69.451	5848	4129	2404	0.481908
Peribacillus simplex NBRC 15720	Peribacillus acanthi L28	67.8167	5466	4059	2239	0.470131
Peribacillus simplex NBRC 15720	Peribacillus huizhouensis DSM 105481	71.6338	5466	4747	2739	0.536375
Peribacillus simplex NBRC 15720	Peribacillus psychrosaccharolyticus ATCC 23296	71.028	5466	4805	2736	0.532762
Peribacillus simplex NBRC 15720	Peribacillus butanolivorans DSM 18926	89.1482	5466	5485	3900	0.712264
Peribacillus simplex NBRC 15720	Peribacillus asahii MA001	74.0453	5466	4255	2675	0.550355
Peribacillus simplex NBRC 15720	Peribacillus faecalis AGMB 02131	65.4502	5466	3916	2095	0.4466
Peribacillus simplex NBRC 15720	Peribacillus loiseleuriae FJAT-27997	71.6346	5466	5168	2632	0.495016
Peribacillus simplex NBRC 15720	Peribacillus muralis DSM 16288	88.3681	5466	5029	3622	0.690233
Peribacillus simplex NBRC 15720	Paraperibacillus deserti DSM 105482	67.5312	5466	4258	2432	0.500206
Peribacillus simplex NBRC 15720	Peribacillus frigoritolerans DSM 8801	95.2019	5466	5279	4234	0.788087
Peribacillus simplex NBRC 15720	Peribacillus alkalitolerans KCTC 33631	67.7062	5466	4364	2469	0.50234
Peribacillus simplex NBRC 15720	Paraperibacillus kribbensis DSM 17871	66.5507	5466	4981	2462	0.471331
Peribacillus simplex NBRC 15720	Peribacillus tepidiphilus SYSU G01002	69.1528	5466	3328	2054	0.467137
Peribacillus simplex NBRC 15720	Peribacillus cavernae L5	71.6946	5466	4482	2563	0.515279
Peribacillus simplex NBRC 15720	Peribacillus glennii V44-8	71.3079	5466	4350	2493	0.507946
Peribacillus simplex NBRC 15720	Peribacillus sp. BBB004	94.9576	5466	5848	4199	0.742266
Peribacillus simplex NBRC 15720	Peribacillus castrilensis N3	95.2849	5466	5604	4388	0.792773
Peribacillus simplex NBRC 15720	Peribacillus simplex NBRC 15720	100	5466	5466	5415	0.99067
Peribacillus simplex NBRC 15720	Peribacillus saganii V47-23a	69.5616	5466	4129	2390	0.498176
Peribacillus saganii V47-23a	Peribacillus acanthi L28	69.7423	4129	4059	2163	0.528334
Peribacillus saganii V47-23a	Peribacillus huizhouensis DSM 105481	69.7662	4129	4747	2180	0.491212
Peribacillus saganii V47-23a	Peribacillus psychrosaccharolyticus ATCC 23296	69.1007	4129	4805	2224	0.497873
Peribacillus saganii V47-23a	Peribacillus butanolivorans DSM 18926	69.513	4129	5485	2360	0.490951
Peribacillus saganii V47-23a	Peribacillus asahii MA001	69.2993	4129	4255	2202	0.525286
Peribacillus saganii V47-23a	Peribacillus faecalis AGMB 02131	66.7437	4129	3916	1910	0.474829
Peribacillus saganii V47-23a	Peribacillus loiseleuriae FJAT-27997	69.6612	4129	5168	2130	0.458212
Peribacillus saganii V47-23a	Peribacillus muralis DSM 16288	69.3765	4129	5029	2284	0.498799
Peribacillus saganii V47-23a	Paraperibacillus deserti DSM 105482	69.1278	4129	4258	2353	0.561106
Peribacillus saganii V47-23a	Peribacillus frigoritolerans DSM 8801	69.4729	4129	5279	2408	0.511905
Peribacillus saganii V47-23a	Peribacillus alkalitolerans KCTC 33631	69.5351	4129	4364	2154	0.507241
Peribacillus saganii V47-23a	Paraperibacillus kribbensis DSM 17871	68.5964	4129	4981	2308	0.506696
Peribacillus saganii V47-23a	Peribacillus tepidiphilus SYSU G01002	71.2739	4129	3328	2002	0.536945
Peribacillus saganii V47-23a	Peribacillus cavernae L5	72.3799	4129	4482	2359	0.547904
Peribacillus saganii V47-23a	Peribacillus glennii V44-8	72.3807	4129	4350	2560	0.603845
Peribacillus saganii V47-23a	Peribacillus sp. BBB004	69.451	4129	5848	2404	0.481908
Peribacillus saganii V47-23a	Peribacillus castrilensis N3	69.5173	4129	5604	2424	0.498099
Peribacillus saganii V47-23a	Peribacillus simplex NBRC 15720	69.5616	4129	5466	2390	0.498176
Peribacillus saganii V47-23a	Peribacillus saganii V47-23a	100	4129	4129	4128	0.999758
Peribacillus psychrosaccharolyticus ATCC 23296	Peribacillus acanthi L28	67.1293	4805	4059	2150	0.485108
Peribacillus psychrosaccharolyticus ATCC 23296	Peribacillus huizhouensis DSM 105481	70.81	4805	4747	2459	0.514866
Peribacillus psychrosaccharolyticus ATCC 23296	Peribacillus psychrosaccharolyticus ATCC 23296	100	4805	4805	4783	0.995421
Peribacillus psychrosaccharolyticus ATCC 23296	Peribacillus butanolivorans DSM 18926	71.3754	4805	5485	2670	0.51895
Peribacillus psychrosaccharolyticus ATCC 23296	Peribacillus asahii MA001	70.2291	4805	4255	2294	0.506402
Peribacillus psychrosaccharolyticus ATCC 23296	Peribacillus faecalis AGMB 02131	65.3467	4805	3916	2081	0.477239
Peribacillus psychrosaccharolyticus ATCC 23296	Peribacillus loiseleuriae FJAT-27997	70.9205	4805	5168	2445	0.490324
Peribacillus psychrosaccharolyticus ATCC 23296	Peribacillus muralis DSM 16288	70.5945	4805	5029	2685	0.546065
Peribacillus psychrosaccharolyticus ATCC 23296	Paraperibacillus deserti DSM 105482	66.6665	4805	4258	2333	0.514841
Peribacillus psychrosaccharolyticus ATCC 23296	Peribacillus frigoritolerans DSM 8801	71.1335	4805	5279	2695	0.53451
Peribacillus psychrosaccharolyticus ATCC 23296	Peribacillus alkalitolerans KCTC 33631	66.7461	4805	4364	2204	0.48075
Peribacillus psychrosaccharolyticus ATCC 23296	Paraperibacillus kribbensis DSM 17871	66.0863	4805	4981	2375	0.485387
Peribacillus psychrosaccharolyticus ATCC 23296	Peribacillus tepidiphilus SYSU G01002	68.4223	4805	3328	1966	0.483462
Peribacillus psychrosaccharolyticus ATCC 23296	Peribacillus cavernae L5	70.8991	4805	4482	2321	0.499838
Peribacillus psychrosaccharolyticus ATCC 23296	Peribacillus glennii V44-8	70.4184	4805	4350	2363	0.516221
Peribacillus psychrosaccharolyticus ATCC 23296	Peribacillus sp. BBB004	71.1028	4805	5848	2742	0.514785
Peribacillus psychrosaccharolyticus ATCC 23296	Peribacillus castrilensis N3	71.0971	4805	5604	2758	0.529926
Peribacillus psychrosaccharolyticus ATCC 23296	Peribacillus simplex NBRC 15720	71.028	4805	5466	2736	0.532762
Peribacillus psychrosaccharolyticus ATCC 23296	Peribacillus saganii V47-23a	69.1007	4805	4129	2224	0.497873
Peribacillus muralis DSM 16288	Peribacillus acanthi L28	67.7176	5029	4059	2176	0.478873
Peribacillus muralis DSM 16288	Peribacillus huizhouensis DSM 105481	71.2921	5029	4747	2543	0.520254
Peribacillus muralis DSM 16288	Peribacillus psychrosaccharolyticus ATCC 23296	70.5945	5029	4805	2685	0.546065
Peribacillus muralis DSM 16288	Peribacillus butanolivorans DSM 18926	86.4085	5029	5485	3374	0.641811
Peribacillus muralis DSM 16288	Peribacillus asahii MA001	73.7485	5029	4255	2452	0.528221
Peribacillus muralis DSM 16288	Peribacillus faecalis AGMB 02131	65.4976	5029	3916	2049	0.458133
Peribacillus muralis DSM 16288	Peribacillus loiseleuriae FJAT-27997	71.1553	5029	5168	2521	0.494459
Peribacillus muralis DSM 16288	Peribacillus muralis DSM 16288	100	5029	5029	5027	0.999602
Peribacillus muralis DSM 16288	Paraperibacillus deserti DSM 105482	67.4541	5029	4258	2356	0.507376
Peribacillus muralis DSM 16288	Peribacillus frigoritolerans DSM 8801	88.1131	5029	5279	3556	0.68995
Peribacillus muralis DSM 16288	Peribacillus alkalitolerans KCTC 33631	67.4341	5029	4364	2332	0.49654
Peribacillus muralis DSM 16288	Paraperibacillus kribbensis DSM 17871	66.3154	5029	4981	2430	0.485514
Peribacillus muralis DSM 16288	Peribacillus tepidiphilus SYSU G01002	68.8703	5029	3328	2021	0.483666
Peribacillus muralis DSM 16288	Peribacillus cavernae L5	71.3897	5029	4482	2469	0.519188
Peribacillus muralis DSM 16288	Peribacillus glennii V44-8	71.2047	5029	4350	2365	0.504318
Peribacillus muralis DSM 16288	Peribacillus sp. BBB004	87.9845	5029	5848	3571	0.656615
Peribacillus muralis DSM 16288	Peribacillus castrilensis N3	88.1185	5029	5604	3613	0.679582
Peribacillus muralis DSM 16288	Peribacillus simplex NBRC 15720	88.3681	5029	5466	3622	0.690233
Peribacillus muralis DSM 16288	Peribacillus saganii V47-23a	69.3765	5029	4129	2284	0.498799
Peribacillus loiseleuriae FJAT-27997	Peribacillus acanthi L28	67.8775	5168	4059	2027	0.439363
Peribacillus loiseleuriae FJAT-27997	Peribacillus huizhouensis DSM 105481	89.4588	5168	4747	3228	0.651135
Peribacillus loiseleuriae FJAT-27997	Peribacillus psychrosaccharolyticus ATCC 23296	70.9205	5168	4805	2445	0.490324
Peribacillus loiseleuriae FJAT-27997	Peribacillus butanolivorans DSM 18926	72.2497	5168	5485	2671	0.501455
Peribacillus loiseleuriae FJAT-27997	Peribacillus asahii MA001	71.2885	5168	4255	2274	0.482649
Peribacillus loiseleuriae FJAT-27997	Peribacillus faecalis AGMB 02131	65.7143	5168	3916	1943	0.427785
Peribacillus loiseleuriae FJAT-27997	Peribacillus loiseleuriae FJAT-27997	100	5168	5168	5123	0.991293
Peribacillus loiseleuriae FJAT-27997	Peribacillus muralis DSM 16288	71.1553	5168	5029	2521	0.494459
Peribacillus loiseleuriae FJAT-27997	Paraperibacillus deserti DSM 105482	67.2975	5168	4258	2158	0.457882
Peribacillus loiseleuriae FJAT-27997	Peribacillus frigoritolerans DSM 8801	71.5203	5168	5279	2589	0.495645
Peribacillus loiseleuriae FJAT-27997	Peribacillus alkalitolerans KCTC 33631	67.4621	5168	4364	2153	0.451742
Peribacillus loiseleuriae FJAT-27997	Paraperibacillus kribbensis DSM 17871	66.3697	5168	4981	2209	0.435314
Peribacillus loiseleuriae FJAT-27997	Peribacillus tepidiphilus SYSU G01002	68.8993	5168	3328	1884	0.443503
Peribacillus loiseleuriae FJAT-27997	Peribacillus cavernae L5	71.1843	5168	4482	2178	0.451399
Peribacillus loiseleuriae FJAT-27997	Peribacillus glennii V44-8	70.8259	5168	4350	2188	0.45976
Peribacillus loiseleuriae FJAT-27997	Peribacillus sp. BBB004	71.6034	5168	5848	2635	0.478395
Peribacillus loiseleuriae FJAT-27997	Peribacillus castrilensis N3	71.6883	5168	5604	2658	0.493502
Peribacillus loiseleuriae FJAT-27997	Peribacillus simplex NBRC 15720	71.6346	5168	5466	2632	0.495016
Peribacillus loiseleuriae FJAT-27997	Peribacillus saganii V47-23a	69.6612	5168	4129	2130	0.458212
Paraperibacillus kribbensis DSM 17871	Peribacillus acanthi L28	67.7725	4981	4059	2095	0.463496
Paraperibacillus kribbensis DSM 17871	Peribacillus huizhouensis DSM 105481	66.5353	4981	4747	2191	0.450452
Paraperibacillus kribbensis DSM 17871	Peribacillus psychrosaccharolyticus ATCC 23296	66.0863	4981	4805	2375	0.485387
Paraperibacillus kribbensis DSM 17871	Peribacillus butanolivorans DSM 18926	66.8247	4981	5485	2400	0.458628
Paraperibacillus kribbensis DSM 17871	Peribacillus asahii MA001	66.9944	4981	4255	2128	0.460806
Paraperibacillus kribbensis DSM 17871	Peribacillus faecalis AGMB 02131	65.1936	4981	3916	1926	0.432955
Paraperibacillus kribbensis DSM 17871	Peribacillus loiseleuriae FJAT-27997	66.3697	4981	5168	2209	0.435314
Paraperibacillus kribbensis DSM 17871	Peribacillus muralis DSM 16288	66.3154	4981	5029	2430	0.485514
Paraperibacillus kribbensis DSM 17871	Paraperibacillus deserti DSM 105482	75.3344	4981	4258	2973	0.643576
Paraperibacillus kribbensis DSM 17871	Peribacillus frigoritolerans DSM 8801	66.6268	4981	5279	2456	0.478752
Paraperibacillus kribbensis DSM 17871	Peribacillus alkalitolerans KCTC 33631	67.3501	4981	4364	2186	0.467844
Paraperibacillus kribbensis DSM 17871	Paraperibacillus kribbensis DSM 17871	100	4981	4981	4968	0.99739
Paraperibacillus kribbensis DSM 17871	Peribacillus tepidiphilus SYSU G01002	69.0912	4981	3328	1958	0.471296
Paraperibacillus kribbensis DSM 17871	Peribacillus cavernae L5	68.43	4981	4482	2333	0.493078
Paraperibacillus kribbensis DSM 17871	Peribacillus glennii V44-8	68.2636	4981	4350	2431	0.521059
Paraperibacillus kribbensis DSM 17871	Peribacillus sp. BBB004	66.48	4981	5848	2476	0.457291
Paraperibacillus kribbensis DSM 17871	Peribacillus castrilensis N3	66.5794	4981	5604	2470	0.466698
Paraperibacillus kribbensis DSM 17871	Peribacillus simplex NBRC 15720	66.5507	4981	5466	2462	0.471331
Paraperibacillus kribbensis DSM 17871	Peribacillus saganii V47-23a	68.5964	4981	4129	2308	0.506696
Peribacillus huizhouensis DSM 105481	Peribacillus acanthi L28	67.9254	4747	4059	2090	0.474676
Peribacillus huizhouensis DSM 105481	Peribacillus huizhouensis DSM 105481	100	4747	4747	4746	0.999789
Peribacillus huizhouensis DSM 105481	Peribacillus psychrosaccharolyticus ATCC 23296	70.81	4747	4805	2459	0.514866
Peribacillus huizhouensis DSM 105481	Peribacillus butanolivorans DSM 18926	72.3655	4747	5485	2731	0.533815
Peribacillus huizhouensis DSM 105481	Peribacillus asahii MA001	71.3362	4747	4255	2268	0.503888
Peribacillus huizhouensis DSM 105481	Peribacillus faecalis AGMB 02131	65.777	4747	3916	1929	0.445342
Peribacillus huizhouensis DSM 105481	Peribacillus loiseleuriae FJAT-27997	89.4588	4747	5168	3228	0.651135
Peribacillus huizhouensis DSM 105481	Peribacillus muralis DSM 16288	71.2921	4747	5029	2543	0.520254
Peribacillus huizhouensis DSM 105481	Paraperibacillus deserti DSM 105482	67.2817	4747	4258	2207	0.490172
Peribacillus huizhouensis DSM 105481	Peribacillus frigoritolerans DSM 8801	71.6532	4747	5279	2686	0.535807
Peribacillus huizhouensis DSM 105481	Peribacillus alkalitolerans KCTC 33631	67.6916	4747	4364	2210	0.485128
Peribacillus huizhouensis DSM 105481	Paraperibacillus kribbensis DSM 17871	66.5353	4747	4981	2191	0.450452
Peribacillus huizhouensis DSM 105481	Peribacillus tepidiphilus SYSU G01002	69.0976	4747	3328	1900	0.470588
Peribacillus huizhouensis DSM 105481	Peribacillus cavernae L5	71.1295	4747	4482	2208	0.478492
Peribacillus huizhouensis DSM 105481	Peribacillus glennii V44-8	70.8552	4747	4350	2211	0.486094
Peribacillus huizhouensis DSM 105481	Peribacillus sp. BBB004	71.6266	4747	5848	2731	0.515526
Peribacillus huizhouensis DSM 105481	Peribacillus castrilensis N3	71.7683	4747	5604	2726	0.526712
Peribacillus huizhouensis DSM 105481	Peribacillus simplex NBRC 15720	71.6338	4747	5466	2739	0.536375
Peribacillus huizhouensis DSM 105481	Peribacillus saganii V47-23a	69.7662	4747	4129	2180	0.491212
Peribacillus glennii V44-8	Peribacillus acanthi L28	69.6508	4350	4059	2099	0.499227
Peribacillus glennii V44-8	Peribacillus huizhouensis DSM 105481	70.8552	4350	4747	2211	0.486094
Peribacillus glennii V44-8	Peribacillus psychrosaccharolyticus ATCC 23296	70.4184	4350	4805	2363	0.516221
Peribacillus glennii V44-8	Peribacillus butanolivorans DSM 18926	71.3684	4350	5485	2468	0.501881
Peribacillus glennii V44-8	Peribacillus asahii MA001	70.4153	4350	4255	2290	0.532249
Peribacillus glennii V44-8	Peribacillus faecalis AGMB 02131	66.5442	4350	3916	1949	0.47157
Peribacillus glennii V44-8	Peribacillus loiseleuriae FJAT-27997	70.8259	4350	5168	2188	0.45976
Peribacillus glennii V44-8	Peribacillus muralis DSM 16288	71.2047	4350	5029	2365	0.504318
Peribacillus glennii V44-8	Paraperibacillus deserti DSM 105482	69.0917	4350	4258	2419	0.562035
Peribacillus glennii V44-8	Peribacillus frigoritolerans DSM 8801	71.2851	4350	5279	2490	0.517188
Peribacillus glennii V44-8	Peribacillus alkalitolerans KCTC 33631	69.3206	4350	4364	2139	0.490934
Peribacillus glennii V44-8	Paraperibacillus kribbensis DSM 17871	68.2636	4350	4981	2431	0.521059
Peribacillus glennii V44-8	Peribacillus tepidiphilus SYSU G01002	71.2791	4350	3328	2019	0.525918
Peribacillus glennii V44-8	Peribacillus cavernae L5	79.4623	4350	4482	2552	0.577899
Peribacillus glennii V44-8	Peribacillus glennii V44-8	100	4350	4350	4349	0.99977
Peribacillus glennii V44-8	Peribacillus sp. BBB004	71.0267	4350	5848	2526	0.495391
Peribacillus glennii V44-8	Peribacillus castrilensis N3	71.1639	4350	5604	2527	0.507736
Peribacillus glennii V44-8	Peribacillus simplex NBRC 15720	71.3079	4350	5466	2493	0.507946
Peribacillus glennii V44-8	Peribacillus saganii V47-23a	72.3807	4350	4129	2560	0.603845
Peribacillus frigoritolerans DSM 8801	Peribacillus acanthi L28	67.8233	5279	4059	2231	0.477833
Peribacillus frigoritolerans DSM 8801	Peribacillus huizhouensis DSM 105481	71.6532	5279	4747	2686	0.535807
Peribacillus frigoritolerans DSM 8801	Peribacillus psychrosaccharolyticus ATCC 23296	71.1335	5279	4805	2695	0.53451
Peribacillus frigoritolerans DSM 8801	Peribacillus butanolivorans DSM 18926	88.5569	5279	5485	3757	0.698068
Peribacillus frigoritolerans DSM 8801	Peribacillus asahii MA001	74.1044	5279	4255	2640	0.553807
Peribacillus frigoritolerans DSM 8801	Peribacillus faecalis AGMB 02131	65.7186	5279	3916	2060	0.44807
Peribacillus frigoritolerans DSM 8801	Peribacillus loiseleuriae FJAT-27997	71.5203	5279	5168	2589	0.495645
Peribacillus frigoritolerans DSM 8801	Peribacillus muralis DSM 16288	88.1131	5279	5029	3556	0.68995
Peribacillus frigoritolerans DSM 8801	Paraperibacillus deserti DSM 105482	67.5946	5279	4258	2442	0.512111
Peribacillus frigoritolerans DSM 8801	Peribacillus frigoritolerans DSM 8801	100	5279	5279	5244	0.99337
Peribacillus frigoritolerans DSM 8801	Peribacillus alkalitolerans KCTC 33631	67.5306	5279	4364	2441	0.506274
Peribacillus frigoritolerans DSM 8801	Paraperibacillus kribbensis DSM 17871	66.6268	5279	4981	2456	0.478752
Peribacillus frigoritolerans DSM 8801	Peribacillus tepidiphilus SYSU G01002	69.3152	5279	3328	2049	0.476124
Peribacillus frigoritolerans DSM 8801	Peribacillus cavernae L5	71.6538	5279	4482	2560	0.524536
Peribacillus frigoritolerans DSM 8801	Peribacillus glennii V44-8	71.2851	5279	4350	2490	0.517188
Peribacillus frigoritolerans DSM 8801	Peribacillus sp. BBB004	94.513	5279	5848	4184	0.752045
Peribacillus frigoritolerans DSM 8801	Peribacillus castrilensis N3	97.5544	5279	5604	4463	0.820178
Peribacillus frigoritolerans DSM 8801	Peribacillus simplex NBRC 15720	95.2019	5279	5466	4234	0.788087
Peribacillus frigoritolerans DSM 8801	Peribacillus saganii V47-23a	69.4729	5279	4129	2408	0.511905
Peribacillus faecalis AGMB 02131	Peribacillus acanthi L28	67.472	3916	4059	1905	0.477743
Peribacillus faecalis AGMB 02131	Peribacillus huizhouensis DSM 105481	65.777	3916	4747	1929	0.445342
Peribacillus faecalis AGMB 02131	Peribacillus psychrosaccharolyticus ATCC 23296	65.3467	3916	4805	2081	0.477239
Peribacillus faecalis AGMB 02131	Peribacillus butanolivorans DSM 18926	65.7031	3916	5485	2080	0.442506
Peribacillus faecalis AGMB 02131	Peribacillus asahii MA001	66.6047	3916	4255	2004	0.490515
Peribacillus faecalis AGMB 02131	Peribacillus faecalis AGMB 02131	100	3916	3916	3912	0.998979
Peribacillus faecalis AGMB 02131	Peribacillus loiseleuriae FJAT-27997	65.7143	3916	5168	1943	0.427785
Peribacillus faecalis AGMB 02131	Peribacillus muralis DSM 16288	65.4976	3916	5029	2049	0.458133
Peribacillus faecalis AGMB 02131	Paraperibacillus deserti DSM 105482	65.6306	3916	4258	1916	0.468804
Peribacillus faecalis AGMB 02131	Peribacillus frigoritolerans DSM 8801	65.7186	3916	5279	2060	0.44807
Peribacillus faecalis AGMB 02131	Peribacillus alkalitolerans KCTC 33631	66.9668	3916	4364	1935	0.467391
Peribacillus faecalis AGMB 02131	Paraperibacillus kribbensis DSM 17871	65.1936	3916	4981	1926	0.432955
Peribacillus faecalis AGMB 02131	Peribacillus tepidiphilus SYSU G01002	68.8562	3916	3328	1865	0.514909
Peribacillus faecalis AGMB 02131	Peribacillus cavernae L5	66.513	3916	4482	1866	0.444392
Peribacillus faecalis AGMB 02131	Peribacillus glennii V44-8	66.5442	3916	4350	1949	0.47157
Peribacillus faecalis AGMB 02131	Peribacillus sp. BBB004	65.6304	3916	5848	2094	0.428923
Peribacillus faecalis AGMB 02131	Peribacillus castrilensis N3	65.7451	3916	5604	2093	0.439706
Peribacillus faecalis AGMB 02131	Peribacillus simplex NBRC 15720	65.4502	3916	5466	2095	0.4466
Peribacillus faecalis AGMB 02131	Peribacillus saganii V47-23a	66.7437	3916	4129	1910	0.474829
Paraperibacillus deserti DSM 105482	Peribacillus acanthi L28	68.4463	4258	4059	2177	0.523506
Paraperibacillus deserti DSM 105482	Peribacillus huizhouensis DSM 105481	67.2817	4258	4747	2207	0.490172
Paraperibacillus deserti DSM 105482	Peribacillus psychrosaccharolyticus ATCC 23296	66.6665	4258	4805	2333	0.514841
Paraperibacillus deserti DSM 105482	Peribacillus butanolivorans DSM 18926	67.6892	4258	5485	2390	0.490609
Paraperibacillus deserti DSM 105482	Peribacillus asahii MA001	67.3486	4258	4255	2093	0.491719
Paraperibacillus deserti DSM 105482	Peribacillus faecalis AGMB 02131	65.6306	4258	3916	1916	0.468804
Paraperibacillus deserti DSM 105482	Peribacillus loiseleuriae FJAT-27997	67.2975	4258	5168	2158	0.457882
Paraperibacillus deserti DSM 105482	Peribacillus muralis DSM 16288	67.4541	4258	5029	2356	0.507376
Paraperibacillus deserti DSM 105482	Paraperibacillus deserti DSM 105482	100	4258	4258	4257	0.999765
Paraperibacillus deserti DSM 105482	Peribacillus frigoritolerans DSM 8801	67.5946	4258	5279	2442	0.512111
Paraperibacillus deserti DSM 105482	Peribacillus alkalitolerans KCTC 33631	68.1992	4258	4364	2224	0.51589
Paraperibacillus deserti DSM 105482	Paraperibacillus kribbensis DSM 17871	75.3344	4258	4981	2973	0.643576
Paraperibacillus deserti DSM 105482	Peribacillus tepidiphilus SYSU G01002	70.0784	4258	3328	2006	0.528869
Paraperibacillus deserti DSM 105482	Peribacillus cavernae L5	69.3787	4258	4482	2280	0.521739
Paraperibacillus deserti DSM 105482	Peribacillus glennii V44-8	69.0917	4258	4350	2419	0.562035
Paraperibacillus deserti DSM 105482	Peribacillus sp. BBB004	67.5699	4258	5848	2439	0.482684
Paraperibacillus deserti DSM 105482	Peribacillus castrilensis N3	67.5904	4258	5604	2470	0.500913
Paraperibacillus deserti DSM 105482	Peribacillus simplex NBRC 15720	67.5312	4258	5466	2432	0.500206
Paraperibacillus deserti DSM 105482	Peribacillus saganii V47-23a	69.1278	4258	4129	2353	0.561106
Peribacillus cavernae L5	Peribacillus acanthi L28	69.3809	4482	4059	2032	0.475823
Peribacillus cavernae L5	Peribacillus huizhouensis DSM 105481	71.1295	4482	4747	2208	0.478492
Peribacillus cavernae L5	Peribacillus psychrosaccharolyticus ATCC 23296	70.8991	4482	4805	2321	0.499838
Peribacillus cavernae L5	Peribacillus butanolivorans DSM 18926	72.0192	4482	5485	2517	0.505067
Peribacillus cavernae L5	Peribacillus asahii MA001	71.1329	4482	4255	2233	0.511159
Peribacillus cavernae L5	Peribacillus faecalis AGMB 02131	66.513	4482	3916	1866	0.444392
Peribacillus cavernae L5	Peribacillus loiseleuriae FJAT-27997	71.1843	4482	5168	2178	0.451399
Peribacillus cavernae L5	Peribacillus muralis DSM 16288	71.3897	4482	5029	2469	0.519188
Peribacillus cavernae L5	Paraperibacillus deserti DSM 105482	69.3787	4482	4258	2280	0.521739
Peribacillus cavernae L5	Peribacillus frigoritolerans DSM 8801	71.6538	4482	5279	2560	0.524536
Peribacillus cavernae L5	Peribacillus alkalitolerans KCTC 33631	69.1507	4482	4364	2133	0.482252
Peribacillus cavernae L5	Paraperibacillus kribbensis DSM 17871	68.43	4482	4981	2333	0.493078
Peribacillus cavernae L5	Peribacillus tepidiphilus SYSU G01002	71.2674	4482	3328	1960	0.501921
Peribacillus cavernae L5	Peribacillus cavernae L5	100	4482	4482	4481	0.999777
Peribacillus cavernae L5	Peribacillus glennii V44-8	79.4623	4482	4350	2552	0.577899
Peribacillus cavernae L5	Peribacillus sp. BBB004	71.6816	4482	5848	2584	0.50029
Peribacillus cavernae L5	Peribacillus castrilensis N3	71.7076	4482	5604	2593	0.514178
Peribacillus cavernae L5	Peribacillus simplex NBRC 15720	71.6946	4482	5466	2563	0.515279
Peribacillus cavernae L5	Peribacillus saganii V47-23a	72.3799	4482	4129	2359	0.547904
Peribacillus castrilensis N3	Peribacillus acanthi L28	67.768	5604	4059	2250	0.465694
Peribacillus castrilensis N3	Peribacillus huizhouensis DSM 105481	71.7683	5604	4747	2726	0.526712
Peribacillus castrilensis N3	Peribacillus psychrosaccharolyticus ATCC 23296	71.0971	5604	4805	2758	0.529926
Peribacillus castrilensis N3	Peribacillus butanolivorans DSM 18926	88.5047	5604	5485	3867	0.697448
Peribacillus castrilensis N3	Peribacillus asahii MA001	74.0138	5604	4255	2705	0.548737
Peribacillus castrilensis N3	Peribacillus faecalis AGMB 02131	65.7451	5604	3916	2093	0.439706
Peribacillus castrilensis N3	Peribacillus loiseleuriae FJAT-27997	71.6883	5604	5168	2658	0.493502
Peribacillus castrilensis N3	Peribacillus muralis DSM 16288	88.1185	5604	5029	3613	0.679582
Peribacillus castrilensis N3	Paraperibacillus deserti DSM 105482	67.5904	5604	4258	2470	0.500913
Peribacillus castrilensis N3	Peribacillus frigoritolerans DSM 8801	97.5544	5604	5279	4463	0.820178
Peribacillus castrilensis N3	Peribacillus alkalitolerans KCTC 33631	67.6198	5604	4364	2458	0.493178
Peribacillus castrilensis N3	Paraperibacillus kribbensis DSM 17871	66.5794	5604	4981	2470	0.466698
Peribacillus castrilensis N3	Peribacillus tepidiphilus SYSU G01002	69.1732	5604	3328	2065	0.462382
Peribacillus castrilensis N3	Peribacillus cavernae L5	71.7076	5604	4482	2593	0.514178
Peribacillus castrilensis N3	Peribacillus glennii V44-8	71.1639	5604	4350	2527	0.507736
Peribacillus castrilensis N3	Peribacillus sp. BBB004	94.3206	5604	5848	4288	0.748865
Peribacillus castrilensis N3	Peribacillus castrilensis N3	100	5604	5604	5597	0.998751
Peribacillus castrilensis N3	Peribacillus simplex NBRC 15720	95.2849	5604	5466	4388	0.792773
Peribacillus castrilensis N3	Peribacillus saganii V47-23a	69.5173	5604	4129	2424	0.498099
Peribacillus butanolivorans DSM 18926	Peribacillus acanthi L28	67.7596	5485	4059	2239	0.469195
Peribacillus butanolivorans DSM 18926	Peribacillus huizhouensis DSM 105481	72.3655	5485	4747	2731	0.533815
Peribacillus butanolivorans DSM 18926	Peribacillus psychrosaccharolyticus ATCC 23296	71.3754	5485	4805	2670	0.51895
Peribacillus butanolivorans DSM 18926	Peribacillus butanolivorans DSM 18926	100	5485	5485	5433	0.99052
Peribacillus butanolivorans DSM 18926	Peribacillus asahii MA001	74.3287	5485	4255	2699	0.554209
Peribacillus butanolivorans DSM 18926	Peribacillus faecalis AGMB 02131	65.7031	5485	3916	2080	0.442506
Peribacillus butanolivorans DSM 18926	Peribacillus loiseleuriae FJAT-27997	72.2497	5485	5168	2671	0.501455
Peribacillus butanolivorans DSM 18926	Peribacillus muralis DSM 16288	86.4085	5485	5029	3374	0.641811
Peribacillus butanolivorans DSM 18926	Paraperibacillus deserti DSM 105482	67.6892	5485	4258	2390	0.490609
Peribacillus butanolivorans DSM 18926	Peribacillus frigoritolerans DSM 8801	88.5569	5485	5279	3757	0.698068
Peribacillus butanolivorans DSM 18926	Peribacillus alkalitolerans KCTC 33631	67.6942	5485	4364	2443	0.496091
Peribacillus butanolivorans DSM 18926	Paraperibacillus kribbensis DSM 17871	66.8247	5485	4981	2400	0.458628
Peribacillus butanolivorans DSM 18926	Peribacillus tepidiphilus SYSU G01002	69.2208	5485	3328	2071	0.469988
Peribacillus butanolivorans DSM 18926	Peribacillus cavernae L5	72.0192	5485	4482	2517	0.505067
Peribacillus butanolivorans DSM 18926	Peribacillus glennii V44-8	71.3684	5485	4350	2468	0.501881
Peribacillus butanolivorans DSM 18926	Peribacillus sp. BBB004	88.4691	5485	5848	3855	0.680314
Peribacillus butanolivorans DSM 18926	Peribacillus castrilensis N3	88.5047	5485	5604	3867	0.697448
Peribacillus butanolivorans DSM 18926	Peribacillus simplex NBRC 15720	89.1482	5485	5466	3900	0.712264
Peribacillus butanolivorans DSM 18926	Peribacillus saganii V47-23a	69.513	5485	4129	2360	0.490951
Peribacillus asahii MA001	Peribacillus acanthi L28	67.9235	4255	4059	2002	0.481597
Peribacillus asahii MA001	Peribacillus huizhouensis DSM 105481	71.3362	4255	4747	2268	0.503888
Peribacillus asahii MA001	Peribacillus psychrosaccharolyticus ATCC 23296	70.2291	4255	4805	2294	0.506402
Peribacillus asahii MA001	Peribacillus butanolivorans DSM 18926	74.3287	4255	5485	2699	0.554209
Peribacillus asahii MA001	Peribacillus asahii MA001	100	4255	4255	4253	0.99953
Peribacillus asahii MA001	Peribacillus faecalis AGMB 02131	66.6047	4255	3916	2004	0.490515
Peribacillus asahii MA001	Peribacillus loiseleuriae FJAT-27997	71.2885	4255	5168	2274	0.482649
Peribacillus asahii MA001	Peribacillus muralis DSM 16288	73.7485	4255	5029	2452	0.528221
Peribacillus asahii MA001	Paraperibacillus deserti DSM 105482	67.3486	4255	4258	2093	0.491719
Peribacillus asahii MA001	Peribacillus frigoritolerans DSM 8801	74.1044	4255	5279	2640	0.553807
Peribacillus asahii MA001	Peribacillus alkalitolerans KCTC 33631	67.8176	4255	4364	2110	0.489616
Peribacillus asahii MA001	Paraperibacillus kribbensis DSM 17871	66.9944	4255	4981	2128	0.460806
Peribacillus asahii MA001	Peribacillus tepidiphilus SYSU G01002	69.1897	4255	3328	1940	0.511671
Peribacillus asahii MA001	Peribacillus cavernae L5	71.1329	4255	4482	2233	0.511159
Peribacillus asahii MA001	Peribacillus glennii V44-8	70.4153	4255	4350	2290	0.532249
Peribacillus asahii MA001	Peribacillus sp. BBB004	74.0204	4255	5848	2705	0.535485
Peribacillus asahii MA001	Peribacillus castrilensis N3	74.0138	4255	5604	2705	0.548737
Peribacillus asahii MA001	Peribacillus simplex NBRC 15720	74.0453	4255	5466	2675	0.550355
Peribacillus asahii MA001	Peribacillus saganii V47-23a	69.2993	4255	4129	2202	0.525286
Peribacillus alkalitolerans KCTC 33631	Peribacillus acanthi L28	88.2231	4364	4059	2951	0.7007
Peribacillus alkalitolerans KCTC 33631	Peribacillus huizhouensis DSM 105481	67.6916	4364	4747	2210	0.485128
Peribacillus alkalitolerans KCTC 33631	Peribacillus psychrosaccharolyticus ATCC 23296	66.7461	4364	4805	2204	0.48075
Peribacillus alkalitolerans KCTC 33631	Peribacillus butanolivorans DSM 18926	67.6942	4364	5485	2443	0.496091
Peribacillus alkalitolerans KCTC 33631	Peribacillus asahii MA001	67.8176	4364	4255	2110	0.489616
Peribacillus alkalitolerans KCTC 33631	Peribacillus faecalis AGMB 02131	66.9668	4364	3916	1935	0.467391
Peribacillus alkalitolerans KCTC 33631	Peribacillus loiseleuriae FJAT-27997	67.4621	4364	5168	2153	0.451742
Peribacillus alkalitolerans KCTC 33631	Peribacillus muralis DSM 16288	67.4341	4364	5029	2332	0.49654
Peribacillus alkalitolerans KCTC 33631	Paraperibacillus deserti DSM 105482	68.1992	4364	4258	2224	0.51589
Peribacillus alkalitolerans KCTC 33631	Peribacillus frigoritolerans DSM 8801	67.5306	4364	5279	2441	0.506274
Peribacillus alkalitolerans KCTC 33631	Peribacillus alkalitolerans KCTC 33631	100	4364	4364	4363	0.999771
Peribacillus alkalitolerans KCTC 33631	Paraperibacillus kribbensis DSM 17871	67.3501	4364	4981	2186	0.467844
Peribacillus alkalitolerans KCTC 33631	Peribacillus tepidiphilus SYSU G01002	74.7598	4364	3328	2152	0.559542
Peribacillus alkalitolerans KCTC 33631	Peribacillus cavernae L5	69.1507	4364	4482	2133	0.482252
Peribacillus alkalitolerans KCTC 33631	Peribacillus glennii V44-8	69.3206	4364	4350	2139	0.490934
Peribacillus alkalitolerans KCTC 33631	Peribacillus sp. BBB004	67.6432	4364	5848	2427	0.475323
Peribacillus alkalitolerans KCTC 33631	Peribacillus castrilensis N3	67.6198	4364	5604	2458	0.493178
Peribacillus alkalitolerans KCTC 33631	Peribacillus simplex NBRC 15720	67.7062	4364	5466	2469	0.50234
Peribacillus alkalitolerans KCTC 33631	Peribacillus saganii V47-23a	69.5351	4364	4129	2154	0.507241
Peribacillus acanthi L28	Peribacillus acanthi L28	100	4059	4059	4054	0.998768
Peribacillus acanthi L28	Peribacillus huizhouensis DSM 105481	67.9254	4059	4747	2090	0.474676
Peribacillus acanthi L28	Peribacillus psychrosaccharolyticus ATCC 23296	67.1293	4059	4805	2150	0.485108
Peribacillus acanthi L28	Peribacillus butanolivorans DSM 18926	67.7596	4059	5485	2239	0.469195
Peribacillus acanthi L28	Peribacillus asahii MA001	67.9235	4059	4255	2002	0.481597
Peribacillus acanthi L28	Peribacillus faecalis AGMB 02131	67.472	4059	3916	1905	0.477743
Peribacillus acanthi L28	Peribacillus loiseleuriae FJAT-27997	67.8775	4059	5168	2027	0.439363
Peribacillus acanthi L28	Peribacillus muralis DSM 16288	67.7176	4059	5029	2176	0.478873
Peribacillus acanthi L28	Paraperibacillus deserti DSM 105482	68.4463	4059	4258	2177	0.523506
Peribacillus acanthi L28	Peribacillus frigoritolerans DSM 8801	67.8233	4059	5279	2231	0.477833
Peribacillus acanthi L28	Peribacillus alkalitolerans KCTC 33631	88.2231	4059	4364	2951	0.7007
Peribacillus acanthi L28	Paraperibacillus kribbensis DSM 17871	67.7725	4059	4981	2095	0.463496
Peribacillus acanthi L28	Peribacillus tepidiphilus SYSU G01002	74.8862	4059	3328	2141	0.579667
Peribacillus acanthi L28	Peribacillus cavernae L5	69.3809	4059	4482	2032	0.475823
Peribacillus acanthi L28	Peribacillus glennii V44-8	69.6508	4059	4350	2099	0.499227
Peribacillus acanthi L28	Peribacillus sp. BBB004	67.7313	4059	5848	2244	0.453013
Peribacillus acanthi L28	Peribacillus castrilensis N3	67.768	4059	5604	2250	0.465694
Peribacillus acanthi L28	Peribacillus simplex NBRC 15720	67.8167	4059	5466	2239	0.470131
Peribacillus acanthi L28	Peribacillus saganii V47-23a	69.7423	4059	4129	2163	0.528334

## Sheet: Supplementary table 6-C
Supplementary table 6-C. AAI values of Strain SCS-31 compared with Neobacillus and Mesobacillus clades
Species 1	Species 2	AAI	CDS count 1	CDS count 2	Matched count	Proteome cov.
Strain SCS-31	Strain SCS-31	100	4587	4587	4545	0.990844
Strain SCS-31	Neobacillus piezotolerans YLB-04	88.9892	4587	4498	3673	0.808586
Strain SCS-31	Neobacillus notoginsengisoli JCM 30743	79.7135	4587	4715	3085	0.663298
Strain SCS-31	Neobacillus sedimentimangrovi FJAT-2464	70.9903	4587	3271	1928	0.49071
Strain SCS-31	Neobacillus thermocopriae SgZ-7	70.6071	4587	3117	1905	0.494548
Strain SCS-31	Neobacillus pocheonensis KCTC 13943 1	70.166	4587	7135	2030	0.346357
Strain SCS-31	Neobacillus terrae C11	70.1321	4587	5471	2597	0.516405
Strain SCS-31	Neobacillus rhizosphaerae CIP 111895	69.9551	4587	4835	2382	0.505625
Strain SCS-31	Neobacillus fumarioli NBRC 102428	69.9198	4587	3382	1863	0.467562
Strain SCS-31	Neobacillus jeddahensis JCE	69.887	4587	4647	2252	0.487763
Strain SCS-31	Neobacillus driksii 179-C4-2-HS	69.8347	4587	5791	2430	0.468298
Strain SCS-31	Neobacillus soli DSM 15604	69.7649	4587	5405	2511	0.502602
Strain SCS-31	Neobacillus niacini NBRC 15566	69.6899	4587	5949	2530	0.480258
Strain SCS-31	Neobacillus novalis FJAT-14227	69.6608	4587	5470	2581	0.513274
Strain SCS-31	Neobacillus kokaensis LOB 377	69.6286	4587	5228	2472	0.503719
Strain SCS-31	Neobacillus vireti DSM 15602	69.5613	4587	5161	2535	0.520107
Strain SCS-31	Neobacillus bataviensis LMG 21833	69.5213	4587	5332	2448	0.493598
Strain SCS-31	Neobacillus mesonae FJAT-13985	69.422	4587	5535	2530	0.499901
Strain SCS-31	Neobacillus paridis YIM B02564	69.4185	4587	4867	2035	0.430506
Strain SCS-31	Neobacillus cucumis DSM 101566	69.411	4587	5793	2211	0.426012
Strain SCS-31	Neobacillus drentensis FJAT-10044	69.4025	4587	4966	2364	0.494923
Strain SCS-31	Neobacillus citreus FJAT-50051	69.3924	4587	5917	2500	0.476009
Strain SCS-31	Neobacillus massiliamazoniensis LF1	69.2486	4587	5302	2257	0.456467
Strain SCS-31	Neobacillus endophyticus BRMEA1	69.2249	4587	5533	2146	0.424111
Strain SCS-31	Neobacillus dielmonensis FF4	69.2151	4587	4345	2150	0.481415
Strain SCS-31	Neobacillus muris DSM 110989	69.11	4587	4798	2265	0.482685
Strain SCS-31	Neobacillus rhizophilus FJAT-49825	68.9059	4587	5999	2477	0.467977
Neobacillus vireti DSM 15602	Neobacillus vireti DSM 15602	100	5161	5161	5161	1
Neobacillus vireti DSM 15602	Neobacillus novalis FJAT-14227	91.4833	5161	5470	3937	0.740664
Neobacillus vireti DSM 15602	Neobacillus rhizosphaerae CIP 111895	84.2151	5161	4835	3112	0.622649
Neobacillus vireti DSM 15602	Neobacillus soli DSM 15604	82.9996	5161	5405	3498	0.662124
Neobacillus vireti DSM 15602	Neobacillus bataviensis LMG 21833	82.6265	5161	5332	3367	0.641761
Neobacillus vireti DSM 15602	Neobacillus jeddahensis JCE	80.141	5161	4647	2897	0.590742
Neobacillus vireti DSM 15602	Neobacillus drentensis FJAT-10044	79.9539	5161	4966	2950	0.582601
Neobacillus vireti DSM 15602	Neobacillus cucumis DSM 101566	77.889	5161	5793	2827	0.516158
Neobacillus vireti DSM 15602	Neobacillus pocheonensis KCTC 13943 1	77.8748	5161	7135	2594	0.421926
Neobacillus vireti DSM 15602	Neobacillus sedimentimangrovi FJAT-2464	77.6677	5161	3271	2266	0.537476
Neobacillus vireti DSM 15602	Neobacillus kokaensis LOB 377	77.3659	5161	5228	2951	0.568101
Neobacillus vireti DSM 15602	Neobacillus mesonae FJAT-13985	77.321	5161	5535	3111	0.581713
Neobacillus vireti DSM 15602	Neobacillus citreus FJAT-50051	77.1602	5161	5917	3129	0.564903
Neobacillus vireti DSM 15602	Neobacillus thermocopriae SgZ-7	76.9633	5161	3117	2276	0.549891
Neobacillus vireti DSM 15602	Neobacillus rhizophilus FJAT-49825	76.9227	5161	5999	3126	0.560215
Neobacillus vireti DSM 15602	Neobacillus paridis YIM B02564	76.5137	5161	4867	2536	0.505784
Neobacillus vireti DSM 15602	Neobacillus massiliamazoniensis LF1	76.491	5161	5302	2896	0.55357
Neobacillus vireti DSM 15602	Neobacillus fumarioli NBRC 102428	76.3966	5161	3382	2313	0.541496
Neobacillus vireti DSM 15602	Neobacillus endophyticus BRMEA1	76.2039	5161	5533	2718	0.508322
Neobacillus vireti DSM 15602	Neobacillus niacini NBRC 15566	75.947	5161	5949	3079	0.554275
Neobacillus vireti DSM 15602	Neobacillus dielmonensis FF4	75.8044	5161	4345	2589	0.544709
Neobacillus vireti DSM 15602	Neobacillus driksii 179-C4-2-HS	75.7833	5161	5791	2941	0.537071
Neobacillus vireti DSM 15602	Neobacillus muris DSM 110989	75.4228	5161	4798	2827	0.567728
Neobacillus vireti DSM 15602	Neobacillus terrae C11	72.1976	5161	5471	2739	0.515237
Neobacillus vireti DSM 15602	Neobacillus piezotolerans YLB-04	69.7082	5161	4498	2537	0.525313
Neobacillus vireti DSM 15602	Neobacillus notoginsengisoli JCM 30743	69.5841	5161	4715	2544	0.515188
Neobacillus vireti DSM 15602	Strain SCS-31	69.5613	5161	4587	2535	0.520107
Neobacillus thermocopriae SgZ-7	Neobacillus thermocopriae SgZ-7	100	3117	3117	3104	0.995829
Neobacillus thermocopriae SgZ-7	Neobacillus sedimentimangrovi FJAT-2464	96.9921	3117	3271	2735	0.856293
Neobacillus thermocopriae SgZ-7	Neobacillus citreus FJAT-50051	78.8826	3117	5917	2358	0.522028
Neobacillus thermocopriae SgZ-7	Neobacillus rhizophilus FJAT-49825	78.4044	3117	5999	2268	0.497587
Neobacillus thermocopriae SgZ-7	Neobacillus rhizosphaerae CIP 111895	77.4771	3117	4835	2216	0.557344
Neobacillus thermocopriae SgZ-7	Neobacillus kokaensis LOB 377	77.1313	3117	5228	2250	0.539245
Neobacillus thermocopriae SgZ-7	Neobacillus dielmonensis FF4	77.1281	3117	4345	2008	0.538194
Neobacillus thermocopriae SgZ-7	Neobacillus mesonae FJAT-13985	77.1224	3117	5535	2264	0.523347
Neobacillus thermocopriae SgZ-7	Neobacillus bataviensis LMG 21833	77.1149	3117	5332	2285	0.540892
Neobacillus thermocopriae SgZ-7	Neobacillus fumarioli NBRC 102428	77.1056	3117	3382	1984	0.610555
Neobacillus thermocopriae SgZ-7	Neobacillus paridis YIM B02564	77.0418	3117	4867	2062	0.516533
Neobacillus thermocopriae SgZ-7	Neobacillus vireti DSM 15602	76.9633	3117	5161	2276	0.549891
Neobacillus thermocopriae SgZ-7	Neobacillus novalis FJAT-14227	76.7956	3117	5470	2294	0.534296
Neobacillus thermocopriae SgZ-7	Neobacillus soli DSM 15604	76.7173	3117	5405	2287	0.536728
Neobacillus thermocopriae SgZ-7	Neobacillus muris DSM 110989	76.6793	3117	4798	2216	0.559949
Neobacillus thermocopriae SgZ-7	Neobacillus jeddahensis JCE	76.679	3117	4647	2294	0.590933
Neobacillus thermocopriae SgZ-7	Neobacillus drentensis FJAT-10044	76.6511	3117	4966	2203	0.545095
Neobacillus thermocopriae SgZ-7	Neobacillus endophyticus BRMEA1	76.5799	3117	5533	2137	0.494104
Neobacillus thermocopriae SgZ-7	Neobacillus cucumis DSM 101566	76.235	3117	5793	2154	0.483502
Neobacillus thermocopriae SgZ-7	Neobacillus pocheonensis KCTC 13943 1	75.9376	3117	7135	2017	0.393484
Neobacillus thermocopriae SgZ-7	Neobacillus driksii 179-C4-2-HS	75.7323	3117	5791	2258	0.50696
Neobacillus thermocopriae SgZ-7	Neobacillus massiliamazoniensis LF1	75.5323	3117	5302	2122	0.504098
Neobacillus thermocopriae SgZ-7	Neobacillus niacini NBRC 15566	75.4989	3117	5949	2281	0.503199
Neobacillus thermocopriae SgZ-7	Neobacillus terrae C11	72.2343	3117	5471	2108	0.490918
Neobacillus thermocopriae SgZ-7	Strain SCS-31	70.6071	3117	4587	1905	0.494548
Neobacillus thermocopriae SgZ-7	Neobacillus piezotolerans YLB-04	70.5411	3117	4498	1891	0.496651
Neobacillus thermocopriae SgZ-7	Neobacillus notoginsengisoli JCM 30743	70.1175	3117	4715	1970	0.503064
Neobacillus terrae C11	Neobacillus terrae C11	100	5471	5471	5470	0.999817
Neobacillus terrae C11	Neobacillus pocheonensis KCTC 13943 1	73.4369	5471	7135	2635	0.418055
Neobacillus terrae C11	Neobacillus sedimentimangrovi FJAT-2464	72.6822	5471	3271	2119	0.484786
Neobacillus terrae C11	Neobacillus drentensis FJAT-10044	72.5302	5471	4966	2667	0.511066
Neobacillus terrae C11	Neobacillus jeddahensis JCE	72.5284	5471	4647	2599	0.513738
Neobacillus terrae C11	Neobacillus bataviensis LMG 21833	72.469	5471	5332	2774	0.513561
Neobacillus terrae C11	Neobacillus rhizosphaerae CIP 111895	72.4617	5471	4835	2631	0.510576
Neobacillus terrae C11	Neobacillus thermocopriae SgZ-7	72.2343	5471	3117	2108	0.490918
Neobacillus terrae C11	Neobacillus soli DSM 15604	72.2319	5471	5405	2851	0.524274
Neobacillus terrae C11	Neobacillus vireti DSM 15602	72.1976	5471	5161	2739	0.515237
Neobacillus terrae C11	Neobacillus novalis FJAT-14227	72.0897	5471	5470	2813	0.514213
Neobacillus terrae C11	Neobacillus massiliamazoniensis LF1	72.0812	5471	5302	2635	0.489186
Neobacillus terrae C11	Neobacillus fumarioli NBRC 102428	72.0663	5471	3382	2191	0.494973
Neobacillus terrae C11	Neobacillus cucumis DSM 101566	71.8153	5471	5793	2809	0.498757
Neobacillus terrae C11	Neobacillus niacini NBRC 15566	71.7089	5471	5949	2859	0.500701
Neobacillus terrae C11	Neobacillus paridis YIM B02564	71.6317	5471	4867	2273	0.439737
Neobacillus terrae C11	Neobacillus driksii 179-C4-2-HS	71.4885	5471	5791	2846	0.505416
Neobacillus terrae C11	Neobacillus endophyticus BRMEA1	71.4193	5471	5533	2627	0.477463
Neobacillus terrae C11	Neobacillus citreus FJAT-50051	71.4028	5471	5917	3009	0.528451
Neobacillus terrae C11	Neobacillus dielmonensis FF4	71.3841	5471	4345	2499	0.509169
Neobacillus terrae C11	Neobacillus rhizophilus FJAT-49825	71.3546	5471	5999	2953	0.514908
Neobacillus terrae C11	Neobacillus kokaensis LOB 377	71.3207	5471	5228	2692	0.503225
Neobacillus terrae C11	Neobacillus mesonae FJAT-13985	71.2215	5471	5535	2801	0.508995
Neobacillus terrae C11	Neobacillus muris DSM 110989	71.066	5471	4798	2685	0.522933
Neobacillus terrae C11	Neobacillus piezotolerans YLB-04	70.2036	5471	4498	2577	0.517003
Neobacillus terrae C11	Neobacillus notoginsengisoli JCM 30743	70.181	5471	4715	2557	0.502062
Neobacillus terrae C11	Strain SCS-31	70.1321	5471	4587	2597	0.516405
Neobacillus soli DSM 15604	Neobacillus soli DSM 15604	100	5405	5405	5358	0.991304
Neobacillus soli DSM 15604	Neobacillus novalis FJAT-14227	83.6096	5405	5470	3656	0.672368
Neobacillus soli DSM 15604	Neobacillus vireti DSM 15602	82.9996	5405	5161	3498	0.662124
Neobacillus soli DSM 15604	Neobacillus rhizosphaerae CIP 111895	82.7451	5405	4835	3093	0.604102
Neobacillus soli DSM 15604	Neobacillus bataviensis LMG 21833	82.5627	5405	5332	3518	0.655304
Neobacillus soli DSM 15604	Neobacillus drentensis FJAT-10044	81.5861	5405	4966	3284	0.633304
Neobacillus soli DSM 15604	Neobacillus jeddahensis JCE	80.2036	5405	4647	2889	0.574811
Neobacillus soli DSM 15604	Neobacillus pocheonensis KCTC 13943 1	78.5002	5405	7135	2710	0.432217
Neobacillus soli DSM 15604	Neobacillus cucumis DSM 101566	77.5842	5405	5793	2915	0.520629
Neobacillus soli DSM 15604	Neobacillus sedimentimangrovi FJAT-2464	77.4605	5405	3271	2299	0.529968
Neobacillus soli DSM 15604	Neobacillus kokaensis LOB 377	77.3972	5405	5228	3174	0.597009
Neobacillus soli DSM 15604	Neobacillus mesonae FJAT-13985	77.1418	5405	5535	3355	0.613346
Neobacillus soli DSM 15604	Neobacillus rhizophilus FJAT-49825	77.1034	5405	5999	3235	0.567345
Neobacillus soli DSM 15604	Neobacillus citreus FJAT-50051	76.9253	5405	5917	3225	0.569687
Neobacillus soli DSM 15604	Neobacillus massiliamazoniensis LF1	76.7527	5405	5302	2915	0.544504
Neobacillus soli DSM 15604	Neobacillus thermocopriae SgZ-7	76.7173	5405	3117	2287	0.536728
Neobacillus soli DSM 15604	Neobacillus driksii 179-C4-2-HS	76.3948	5405	5791	3083	0.550732
Neobacillus soli DSM 15604	Neobacillus niacini NBRC 15566	76.3677	5405	5949	3197	0.56315
Neobacillus soli DSM 15604	Neobacillus paridis YIM B02564	76.1411	5405	4867	2547	0.495911
Neobacillus soli DSM 15604	Neobacillus fumarioli NBRC 102428	76.0368	5405	3382	2344	0.533515
Neobacillus soli DSM 15604	Neobacillus endophyticus BRMEA1	75.962	5405	5533	2730	0.499177
Neobacillus soli DSM 15604	Neobacillus dielmonensis FF4	75.6006	5405	4345	2619	0.537231
Neobacillus soli DSM 15604	Neobacillus muris DSM 110989	75.3705	5405	4798	2772	0.54337
Neobacillus soli DSM 15604	Neobacillus terrae C11	72.2319	5405	5471	2851	0.524274
Neobacillus soli DSM 15604	Neobacillus piezotolerans YLB-04	69.9292	5405	4498	2532	0.51136
Neobacillus soli DSM 15604	Strain SCS-31	69.7649	5405	4587	2511	0.502602
Neobacillus soli DSM 15604	Neobacillus notoginsengisoli JCM 30743	69.6058	5405	4715	2510	0.496047
Neobacillus sedimentimangrovi FJAT-2464	Neobacillus sedimentimangrovi FJAT-2464	100	3271	3271	3227	0.986548
Neobacillus sedimentimangrovi FJAT-2464	Neobacillus thermocopriae SgZ-7	96.9921	3271	3117	2735	0.856293
Neobacillus sedimentimangrovi FJAT-2464	Neobacillus citreus FJAT-50051	79.4958	3271	5917	2351	0.511754
Neobacillus sedimentimangrovi FJAT-2464	Neobacillus rhizophilus FJAT-49825	79.0389	3271	5999	2284	0.492772
Neobacillus sedimentimangrovi FJAT-2464	Neobacillus rhizosphaerae CIP 111895	78.059	3271	4835	2207	0.544535
Neobacillus sedimentimangrovi FJAT-2464	Neobacillus mesonae FJAT-13985	77.749	3271	5535	2282	0.518283
Neobacillus sedimentimangrovi FJAT-2464	Neobacillus bataviensis LMG 21833	77.7205	3271	5332	2298	0.534232
Neobacillus sedimentimangrovi FJAT-2464	Neobacillus vireti DSM 15602	77.6677	3271	5161	2266	0.537476
Neobacillus sedimentimangrovi FJAT-2464	Neobacillus kokaensis LOB 377	77.5825	3271	5228	2282	0.537004
Neobacillus sedimentimangrovi FJAT-2464	Neobacillus fumarioli NBRC 102428	77.5814	3271	3382	1973	0.593116
Neobacillus sedimentimangrovi FJAT-2464	Neobacillus novalis FJAT-14227	77.5405	3271	5470	2285	0.522823
Neobacillus sedimentimangrovi FJAT-2464	Neobacillus soli DSM 15604	77.4605	3271	5405	2299	0.529968
Neobacillus sedimentimangrovi FJAT-2464	Neobacillus paridis YIM B02564	77.4259	3271	4867	2073	0.509462
Neobacillus sedimentimangrovi FJAT-2464	Neobacillus dielmonensis FF4	77.3571	3271	4345	2038	0.535189
Neobacillus sedimentimangrovi FJAT-2464	Neobacillus muris DSM 110989	77.1827	3271	4798	2203	0.54604
Neobacillus sedimentimangrovi FJAT-2464	Neobacillus drentensis FJAT-10044	77.1576	3271	4966	2222	0.539517
Neobacillus sedimentimangrovi FJAT-2464	Neobacillus jeddahensis JCE	77.0943	3271	4647	2290	0.578429
Neobacillus sedimentimangrovi FJAT-2464	Neobacillus endophyticus BRMEA1	76.9213	3271	5533	2145	0.487279
Neobacillus sedimentimangrovi FJAT-2464	Neobacillus cucumis DSM 101566	76.5686	3271	5793	2201	0.485658
Neobacillus sedimentimangrovi FJAT-2464	Neobacillus pocheonensis KCTC 13943 1	76.3249	3271	7135	2067	0.397271
Neobacillus sedimentimangrovi FJAT-2464	Neobacillus massiliamazoniensis LF1	76.0694	3271	5302	2116	0.493643
Neobacillus sedimentimangrovi FJAT-2464	Neobacillus driksii 179-C4-2-HS	75.9443	3271	5791	2303	0.508276
Neobacillus sedimentimangrovi FJAT-2464	Neobacillus niacini NBRC 15566	75.8711	3271	5949	2312	0.501518
Neobacillus sedimentimangrovi FJAT-2464	Neobacillus terrae C11	72.6822	3271	5471	2119	0.484786
Neobacillus sedimentimangrovi FJAT-2464	Strain SCS-31	70.9903	3271	4587	1928	0.49071
Neobacillus sedimentimangrovi FJAT-2464	Neobacillus piezotolerans YLB-04	70.8619	3271	4498	1912	0.492213
Neobacillus sedimentimangrovi FJAT-2464	Neobacillus notoginsengisoli JCM 30743	70.5098	3271	4715	1984	0.49687
Neobacillus rhizosphaerae CIP 111895	Neobacillus rhizosphaerae CIP 111895	100	4835	4835	4831	0.999173
Neobacillus rhizosphaerae CIP 111895	Neobacillus novalis FJAT-14227	84.265	4835	5470	3199	0.620864
Neobacillus rhizosphaerae CIP 111895	Neobacillus vireti DSM 15602	84.2151	4835	5161	3112	0.622649
Neobacillus rhizosphaerae CIP 111895	Neobacillus soli DSM 15604	82.7451	4835	5405	3093	0.604102
Neobacillus rhizosphaerae CIP 111895	Neobacillus bataviensis LMG 21833	82.1227	4835	5332	2994	0.588964
Neobacillus rhizosphaerae CIP 111895	Neobacillus jeddahensis JCE	80.639	4835	4647	2811	0.592913
Neobacillus rhizosphaerae CIP 111895	Neobacillus drentensis FJAT-10044	80.5258	4835	4966	2928	0.59749
Neobacillus rhizosphaerae CIP 111895	Neobacillus pocheonensis KCTC 13943 1	78.7696	4835	7135	2499	0.417544
Neobacillus rhizosphaerae CIP 111895	Neobacillus cucumis DSM 101566	78.4982	4835	5793	2662	0.500941
Neobacillus rhizosphaerae CIP 111895	Neobacillus sedimentimangrovi FJAT-2464	78.059	4835	3271	2207	0.544535
Neobacillus rhizosphaerae CIP 111895	Neobacillus massiliamazoniensis LF1	77.8814	4835	5302	3023	0.596429
Neobacillus rhizosphaerae CIP 111895	Neobacillus mesonae FJAT-13985	77.7537	4835	5535	2922	0.563549
Neobacillus rhizosphaerae CIP 111895	Neobacillus kokaensis LOB 377	77.709	4835	5228	2812	0.558879
Neobacillus rhizosphaerae CIP 111895	Neobacillus citreus FJAT-50051	77.4836	4835	5917	2939	0.546689
Neobacillus rhizosphaerae CIP 111895	Neobacillus thermocopriae SgZ-7	77.4771	4835	3117	2216	0.557344
Neobacillus rhizosphaerae CIP 111895	Neobacillus rhizophilus FJAT-49825	77.2989	4835	5999	2877	0.531106
Neobacillus rhizosphaerae CIP 111895	Neobacillus paridis YIM B02564	77.1127	4835	4867	2473	0.509792
Neobacillus rhizosphaerae CIP 111895	Neobacillus fumarioli NBRC 102428	77.0366	4835	3382	2231	0.543021
Neobacillus rhizosphaerae CIP 111895	Neobacillus endophyticus BRMEA1	76.8914	4835	5533	2678	0.51659
Neobacillus rhizosphaerae CIP 111895	Neobacillus driksii 179-C4-2-HS	76.5307	4835	5791	2733	0.514399
Neobacillus rhizosphaerae CIP 111895	Neobacillus muris DSM 110989	76.2652	4835	4798	2673	0.554967
Neobacillus rhizosphaerae CIP 111895	Neobacillus niacini NBRC 15566	76.1766	4835	5949	2834	0.525593
Neobacillus rhizosphaerae CIP 111895	Neobacillus dielmonensis FF4	76.1553	4835	4345	2461	0.536166
Neobacillus rhizosphaerae CIP 111895	Neobacillus terrae C11	72.4617	4835	5471	2631	0.510576
Neobacillus rhizosphaerae CIP 111895	Strain SCS-31	69.9551	4835	4587	2382	0.505625
Neobacillus rhizosphaerae CIP 111895	Neobacillus piezotolerans YLB-04	69.9536	4835	4498	2378	0.50959
Neobacillus rhizosphaerae CIP 111895	Neobacillus notoginsengisoli JCM 30743	69.5799	4835	4715	2420	0.506806
Neobacillus rhizophilus FJAT-49825	Neobacillus rhizophilus FJAT-49825	100	5999	5999	5950	0.991832
Neobacillus rhizophilus FJAT-49825	Neobacillus citreus FJAT-50051	94.4099	5999	5917	4650	0.780463
Neobacillus rhizophilus FJAT-49825	Neobacillus sedimentimangrovi FJAT-2464	79.0389	5999	3271	2284	0.492772
Neobacillus rhizophilus FJAT-49825	Neobacillus thermocopriae SgZ-7	78.4044	5999	3117	2268	0.497587
Neobacillus rhizophilus FJAT-49825	Neobacillus bataviensis LMG 21833	77.5293	5999	5332	3442	0.607537
Neobacillus rhizophilus FJAT-49825	Neobacillus rhizosphaerae CIP 111895	77.2989	5999	4835	2877	0.531106
Neobacillus rhizophilus FJAT-49825	Neobacillus soli DSM 15604	77.1034	5999	5405	3235	0.567345
Neobacillus rhizophilus FJAT-49825	Neobacillus novalis FJAT-14227	76.9383	5999	5470	3191	0.556457
Neobacillus rhizophilus FJAT-49825	Neobacillus vireti DSM 15602	76.9227	5999	5161	3126	0.560215
Neobacillus rhizophilus FJAT-49825	Neobacillus kokaensis LOB 377	76.9151	5999	5228	3227	0.574864
Neobacillus rhizophilus FJAT-49825	Neobacillus mesonae FJAT-13985	76.807	5999	5535	3360	0.582625
Neobacillus rhizophilus FJAT-49825	Neobacillus paridis YIM B02564	76.519	5999	4867	2494	0.459047
Neobacillus rhizophilus FJAT-49825	Neobacillus drentensis FJAT-10044	76.4805	5999	4966	3121	0.569266
Neobacillus rhizophilus FJAT-49825	Neobacillus jeddahensis JCE	76.3444	5999	4647	2860	0.537291
Neobacillus rhizophilus FJAT-49825	Neobacillus dielmonensis FF4	76.1349	5999	4345	2840	0.549111
Neobacillus rhizophilus FJAT-49825	Neobacillus muris DSM 110989	76.0303	5999	4798	2946	0.545707
Neobacillus rhizophilus FJAT-49825	Neobacillus fumarioli NBRC 102428	75.975	5999	3382	2306	0.491632
Neobacillus rhizophilus FJAT-49825	Neobacillus endophyticus BRMEA1	75.7751	5999	5533	2782	0.482484
Neobacillus rhizophilus FJAT-49825	Neobacillus cucumis DSM 101566	75.5776	5999	5793	3037	0.515095
Neobacillus rhizophilus FJAT-49825	Neobacillus pocheonensis KCTC 13943 1	75.5085	5999	7135	2705	0.411908
Neobacillus rhizophilus FJAT-49825	Neobacillus massiliamazoniensis LF1	74.9397	5999	5302	2888	0.511105
Neobacillus rhizophilus FJAT-49825	Neobacillus niacini NBRC 15566	74.3388	5999	5949	3345	0.559926
Neobacillus rhizophilus FJAT-49825	Neobacillus driksii 179-C4-2-HS	74.3365	5999	5791	3210	0.544529
Neobacillus rhizophilus FJAT-49825	Neobacillus terrae C11	71.3546	5999	5471	2953	0.514908
Neobacillus rhizophilus FJAT-49825	Neobacillus piezotolerans YLB-04	69.1165	5999	4498	2522	0.480518
Neobacillus rhizophilus FJAT-49825	Strain SCS-31	68.9059	5999	4587	2477	0.467977
Neobacillus rhizophilus FJAT-49825	Neobacillus notoginsengisoli JCM 30743	68.7815	5999	4715	2485	0.463879
Neobacillus pocheonensis KCTC 13943 1	Neobacillus pocheonensis KCTC 13943 1	100	7135	7135	7099	0.994954
Neobacillus pocheonensis KCTC 13943 1	Neobacillus rhizosphaerae CIP 111895	78.7696	7135	4835	2499	0.417544
Neobacillus pocheonensis KCTC 13943 1	Neobacillus soli DSM 15604	78.5002	7135	5405	2710	0.432217
Neobacillus pocheonensis KCTC 13943 1	Neobacillus massiliamazoniensis LF1	78.1087	7135	5302	2647	0.425665
Neobacillus pocheonensis KCTC 13943 1	Neobacillus vireti DSM 15602	77.8748	7135	5161	2594	0.421926
Neobacillus pocheonensis KCTC 13943 1	Neobacillus jeddahensis JCE	77.8091	7135	4647	2484	0.42166
Neobacillus pocheonensis KCTC 13943 1	Neobacillus bataviensis LMG 21833	77.7553	7135	5332	2698	0.432823
Neobacillus pocheonensis KCTC 13943 1	Neobacillus novalis FJAT-14227	77.7011	7135	5470	2619	0.415549
Neobacillus pocheonensis KCTC 13943 1	Neobacillus drentensis FJAT-10044	77.6117	7135	4966	2740	0.452855
Neobacillus pocheonensis KCTC 13943 1	Neobacillus cucumis DSM 101566	76.8596	7135	5793	2975	0.460241
Neobacillus pocheonensis KCTC 13943 1	Neobacillus sedimentimangrovi FJAT-2464	76.3249	7135	3271	2067	0.397271
Neobacillus pocheonensis KCTC 13943 1	Neobacillus fumarioli NBRC 102428	76.262	7135	3382	2283	0.434154
Neobacillus pocheonensis KCTC 13943 1	Neobacillus endophyticus BRMEA1	76.21	7135	5533	2815	0.444427
Neobacillus pocheonensis KCTC 13943 1	Neobacillus driksii 179-C4-2-HS	76.1327	7135	5791	2742	0.424261
Neobacillus pocheonensis KCTC 13943 1	Neobacillus thermocopriae SgZ-7	75.9376	7135	3117	2017	0.393484
Neobacillus pocheonensis KCTC 13943 1	Neobacillus niacini NBRC 15566	75.6206	7135	5949	2737	0.418374
Neobacillus pocheonensis KCTC 13943 1	Neobacillus citreus FJAT-50051	75.5404	7135	5917	2771	0.424609
Neobacillus pocheonensis KCTC 13943 1	Neobacillus rhizophilus FJAT-49825	75.5085	7135	5999	2705	0.411908
Neobacillus pocheonensis KCTC 13943 1	Neobacillus kokaensis LOB 377	75.1514	7135	5228	2538	0.41058
Neobacillus pocheonensis KCTC 13943 1	Neobacillus mesonae FJAT-13985	75.0829	7135	5535	2620	0.413575
Neobacillus pocheonensis KCTC 13943 1	Neobacillus paridis YIM B02564	74.8824	7135	4867	2159	0.359773
Neobacillus pocheonensis KCTC 13943 1	Neobacillus muris DSM 110989	74.6548	7135	4798	2439	0.408782
Neobacillus pocheonensis KCTC 13943 1	Neobacillus dielmonensis FF4	74.6298	7135	4345	2243	0.390767
Neobacillus pocheonensis KCTC 13943 1	Neobacillus terrae C11	73.4369	7135	5471	2635	0.418055
Neobacillus pocheonensis KCTC 13943 1	Strain SCS-31	70.166	7135	4587	2030	0.346357
Neobacillus pocheonensis KCTC 13943 1	Neobacillus piezotolerans YLB-04	70.0574	7135	4498	2054	0.353133
Neobacillus pocheonensis KCTC 13943 1	Neobacillus notoginsengisoli JCM 30743	69.8158	7135	4715	2069	0.349198
Neobacillus piezotolerans YLB-04	Neobacillus piezotolerans YLB-04	100	4498	4498	4498	1
Neobacillus piezotolerans YLB-04	Strain SCS-31	88.9892	4498	4587	3673	0.808586
Neobacillus piezotolerans YLB-04	Neobacillus notoginsengisoli JCM 30743	79.5729	4498	4715	3090	0.670791
Neobacillus piezotolerans YLB-04	Neobacillus sedimentimangrovi FJAT-2464	70.8619	4498	3271	1912	0.492213
Neobacillus piezotolerans YLB-04	Neobacillus thermocopriae SgZ-7	70.5411	4498	3117	1891	0.496651
Neobacillus piezotolerans YLB-04	Neobacillus terrae C11	70.2036	4498	5471	2577	0.517003
Neobacillus piezotolerans YLB-04	Neobacillus pocheonensis KCTC 13943 1	70.0574	4498	7135	2054	0.353133
Neobacillus piezotolerans YLB-04	Neobacillus rhizosphaerae CIP 111895	69.9536	4498	4835	2378	0.50959
Neobacillus piezotolerans YLB-04	Neobacillus soli DSM 15604	69.9292	4498	5405	2532	0.51136
Neobacillus piezotolerans YLB-04	Neobacillus novalis FJAT-14227	69.8497	4498	5470	2578	0.517255
Neobacillus piezotolerans YLB-04	Neobacillus fumarioli NBRC 102428	69.7842	4498	3382	1855	0.470812
Neobacillus piezotolerans YLB-04	Neobacillus jeddahensis JCE	69.7528	4498	4647	2247	0.491416
Neobacillus piezotolerans YLB-04	Neobacillus vireti DSM 15602	69.7082	4498	5161	2537	0.525313
Neobacillus piezotolerans YLB-04	Neobacillus niacini NBRC 15566	69.7014	4498	5949	2563	0.490667
Neobacillus piezotolerans YLB-04	Neobacillus paridis YIM B02564	69.6576	4498	4867	1996	0.426268
Neobacillus piezotolerans YLB-04	Neobacillus driksii 179-C4-2-HS	69.6482	4498	5791	2454	0.477014
Neobacillus piezotolerans YLB-04	Neobacillus kokaensis LOB 377	69.6137	4498	5228	2508	0.515731
Neobacillus piezotolerans YLB-04	Neobacillus mesonae FJAT-13985	69.5811	4498	5535	2547	0.507725
Neobacillus piezotolerans YLB-04	Neobacillus bataviensis LMG 21833	69.5746	4498	5332	2470	0.502543
Neobacillus piezotolerans YLB-04	Neobacillus citreus FJAT-50051	69.4685	4498	5917	2549	0.489486
Neobacillus piezotolerans YLB-04	Neobacillus drentensis FJAT-10044	69.4558	4498	4966	2381	0.50317
Neobacillus piezotolerans YLB-04	Neobacillus cucumis DSM 101566	69.3513	4498	5793	2236	0.434554
Neobacillus piezotolerans YLB-04	Neobacillus dielmonensis FF4	69.2046	4498	4345	2142	0.484451
Neobacillus piezotolerans YLB-04	Neobacillus massiliamazoniensis LF1	69.1816	4498	5302	2264	0.462041
Neobacillus piezotolerans YLB-04	Neobacillus rhizophilus FJAT-49825	69.1165	4498	5999	2522	0.480518
Neobacillus piezotolerans YLB-04	Neobacillus endophyticus BRMEA1	69.0172	4498	5533	2142	0.427076
Neobacillus piezotolerans YLB-04	Neobacillus muris DSM 110989	68.9965	4498	4798	2262	0.486661
Neobacillus paridis YIM B02564	Neobacillus paridis YIM B02564	100	4867	4867	4865	0.999589
Neobacillus paridis YIM B02564	Neobacillus mesonae FJAT-13985	81.7505	4867	5535	2705	0.520092
Neobacillus paridis YIM B02564	Neobacillus kokaensis LOB 377	81.4347	4867	5228	2625	0.520059
Neobacillus paridis YIM B02564	Neobacillus sedimentimangrovi FJAT-2464	77.4259	4867	3271	2073	0.509462
Neobacillus paridis YIM B02564	Neobacillus rhizosphaerae CIP 111895	77.1127	4867	4835	2473	0.509792
Neobacillus paridis YIM B02564	Neobacillus thermocopriae SgZ-7	77.0418	4867	3117	2062	0.516533
Neobacillus paridis YIM B02564	Neobacillus citreus FJAT-50051	76.8263	4867	5917	2577	0.47793
Neobacillus paridis YIM B02564	Neobacillus dielmonensis FF4	76.5815	4867	4345	2229	0.483934
Neobacillus paridis YIM B02564	Neobacillus bataviensis LMG 21833	76.5341	4867	5332	2540	0.498088
Neobacillus paridis YIM B02564	Neobacillus rhizophilus FJAT-49825	76.519	4867	5999	2494	0.459047
Neobacillus paridis YIM B02564	Neobacillus vireti DSM 15602	76.5137	4867	5161	2536	0.505784
Neobacillus paridis YIM B02564	Neobacillus novalis FJAT-14227	76.3674	4867	5470	2543	0.492019
Neobacillus paridis YIM B02564	Neobacillus jeddahensis JCE	76.3174	4867	4647	2441	0.513139
Neobacillus paridis YIM B02564	Neobacillus fumarioli NBRC 102428	76.3051	4867	3382	2136	0.517881
Neobacillus paridis YIM B02564	Neobacillus endophyticus BRMEA1	76.2237	4867	5533	2402	0.461923
Neobacillus paridis YIM B02564	Neobacillus soli DSM 15604	76.1411	4867	5405	2547	0.495911
Neobacillus paridis YIM B02564	Neobacillus muris DSM 110989	75.9116	4867	4798	2483	0.513813
Neobacillus paridis YIM B02564	Neobacillus drentensis FJAT-10044	75.5777	4867	4966	2432	0.494661
Neobacillus paridis YIM B02564	Neobacillus cucumis DSM 101566	75.3021	4867	5793	2302	0.431895
Neobacillus paridis YIM B02564	Neobacillus massiliamazoniensis LF1	75.2059	4867	5302	2430	0.477923
Neobacillus paridis YIM B02564	Neobacillus pocheonensis KCTC 13943 1	74.8824	4867	7135	2159	0.359773
Neobacillus paridis YIM B02564	Neobacillus driksii 179-C4-2-HS	74.2092	4867	5791	2327	0.436667
Neobacillus paridis YIM B02564	Neobacillus niacini NBRC 15566	73.8742	4867	5949	2416	0.446746
Neobacillus paridis YIM B02564	Neobacillus terrae C11	71.6317	4867	5471	2273	0.439737
Neobacillus paridis YIM B02564	Neobacillus piezotolerans YLB-04	69.6576	4867	4498	1996	0.426268
Neobacillus paridis YIM B02564	Strain SCS-31	69.4185	4867	4587	2035	0.430506
Neobacillus paridis YIM B02564	Neobacillus notoginsengisoli JCM 30743	69.2252	4867	4715	2093	0.436861
Neobacillus novalis FJAT-14227	Neobacillus novalis FJAT-14227	100	5470	5470	5444	0.995247
Neobacillus novalis FJAT-14227	Neobacillus vireti DSM 15602	91.4833	5470	5161	3937	0.740664
Neobacillus novalis FJAT-14227	Neobacillus rhizosphaerae CIP 111895	84.265	5470	4835	3199	0.620864
Neobacillus novalis FJAT-14227	Neobacillus soli DSM 15604	83.6096	5470	5405	3656	0.672368
Neobacillus novalis FJAT-14227	Neobacillus bataviensis LMG 21833	82.7671	5470	5332	3437	0.636364
Neobacillus novalis FJAT-14227	Neobacillus jeddahensis JCE	80.22	5470	4647	2906	0.574479
Neobacillus novalis FJAT-14227	Neobacillus drentensis FJAT-10044	79.8209	5470	4966	3075	0.589306
Neobacillus novalis FJAT-14227	Neobacillus cucumis DSM 101566	77.9856	5470	5793	2853	0.506615
Neobacillus novalis FJAT-14227	Neobacillus pocheonensis KCTC 13943 1	77.7011	5470	7135	2619	0.415549
Neobacillus novalis FJAT-14227	Neobacillus sedimentimangrovi FJAT-2464	77.5405	5470	3271	2285	0.522823
Neobacillus novalis FJAT-14227	Neobacillus kokaensis LOB 377	77.1267	5470	5228	3030	0.566461
Neobacillus novalis FJAT-14227	Neobacillus citreus FJAT-50051	77.0784	5470	5917	3185	0.55941
Neobacillus novalis FJAT-14227	Neobacillus mesonae FJAT-13985	77.0347	5470	5535	3213	0.583916
Neobacillus novalis FJAT-14227	Neobacillus rhizophilus FJAT-49825	76.9383	5470	5999	3191	0.556457
Neobacillus novalis FJAT-14227	Neobacillus thermocopriae SgZ-7	76.7956	5470	3117	2294	0.534296
Neobacillus novalis FJAT-14227	Neobacillus massiliamazoniensis LF1	76.485	5470	5302	2936	0.545117
Neobacillus novalis FJAT-14227	Neobacillus paridis YIM B02564	76.3674	5470	4867	2543	0.492019
Neobacillus novalis FJAT-14227	Neobacillus fumarioli NBRC 102428	76.3301	5470	3382	2314	0.52282
Neobacillus novalis FJAT-14227	Neobacillus endophyticus BRMEA1	76.163	5470	5533	2756	0.500954
Neobacillus novalis FJAT-14227	Neobacillus dielmonensis FF4	75.8547	5470	4345	2635	0.536933
Neobacillus novalis FJAT-14227	Neobacillus driksii 179-C4-2-HS	75.7539	5470	5791	2993	0.531569
Neobacillus novalis FJAT-14227	Neobacillus niacini NBRC 15566	75.6036	5470	5949	3118	0.546107
Neobacillus novalis FJAT-14227	Neobacillus muris DSM 110989	75.4559	5470	4798	2851	0.555317
Neobacillus novalis FJAT-14227	Neobacillus terrae C11	72.0897	5470	5471	2813	0.514213
Neobacillus novalis FJAT-14227	Neobacillus notoginsengisoli JCM 30743	69.8529	5470	4715	2634	0.517231
Neobacillus novalis FJAT-14227	Neobacillus piezotolerans YLB-04	69.8497	5470	4498	2578	0.517255
Neobacillus novalis FJAT-14227	Strain SCS-31	69.6608	5470	4587	2581	0.513274
Neobacillus notoginsengisoli JCM 30743	Neobacillus notoginsengisoli JCM 30743	100	4715	4715	4713	0.999576
Neobacillus notoginsengisoli JCM 30743	Strain SCS-31	79.7135	4715	4587	3085	0.663298
Neobacillus notoginsengisoli JCM 30743	Neobacillus piezotolerans YLB-04	79.5729	4715	4498	3090	0.670791
Neobacillus notoginsengisoli JCM 30743	Neobacillus sedimentimangrovi FJAT-2464	70.5098	4715	3271	1984	0.49687
Neobacillus notoginsengisoli JCM 30743	Neobacillus terrae C11	70.181	4715	5471	2557	0.502062
Neobacillus notoginsengisoli JCM 30743	Neobacillus thermocopriae SgZ-7	70.1175	4715	3117	1970	0.503064
Neobacillus notoginsengisoli JCM 30743	Neobacillus novalis FJAT-14227	69.8529	4715	5470	2634	0.517231
Neobacillus notoginsengisoli JCM 30743	Neobacillus pocheonensis KCTC 13943 1	69.8158	4715	7135	2069	0.349198
Neobacillus notoginsengisoli JCM 30743	Neobacillus fumarioli NBRC 102428	69.6985	4715	3382	1868	0.461405
Neobacillus notoginsengisoli JCM 30743	Neobacillus soli DSM 15604	69.6058	4715	5405	2510	0.496047
Neobacillus notoginsengisoli JCM 30743	Neobacillus vireti DSM 15602	69.5841	4715	5161	2544	0.515188
Neobacillus notoginsengisoli JCM 30743	Neobacillus rhizosphaerae CIP 111895	69.5799	4715	4835	2420	0.506806
Neobacillus notoginsengisoli JCM 30743	Neobacillus driksii 179-C4-2-HS	69.5553	4715	5791	2445	0.465448
Neobacillus notoginsengisoli JCM 30743	Neobacillus jeddahensis JCE	69.4339	4715	4647	2317	0.49498
Neobacillus notoginsengisoli JCM 30743	Neobacillus bataviensis LMG 21833	69.4097	4715	5332	2491	0.495869
Neobacillus notoginsengisoli JCM 30743	Neobacillus drentensis FJAT-10044	69.3639	4715	4966	2390	0.493751
Neobacillus notoginsengisoli JCM 30743	Neobacillus mesonae FJAT-13985	69.3228	4715	5535	2577	0.502829
Neobacillus notoginsengisoli JCM 30743	Neobacillus paridis YIM B02564	69.2252	4715	4867	2093	0.436861
Neobacillus notoginsengisoli JCM 30743	Neobacillus kokaensis LOB 377	69.2236	4715	5228	2524	0.507694
Neobacillus notoginsengisoli JCM 30743	Neobacillus niacini NBRC 15566	69.2212	4715	5949	2593	0.486309
Neobacillus notoginsengisoli JCM 30743	Neobacillus massiliamazoniensis LF1	69.2084	4715	5302	2260	0.451233
Neobacillus notoginsengisoli JCM 30743	Neobacillus cucumis DSM 101566	69.1576	4715	5793	2242	0.426722
Neobacillus notoginsengisoli JCM 30743	Neobacillus citreus FJAT-50051	69.0283	4715	5917	2517	0.473476
Neobacillus notoginsengisoli JCM 30743	Neobacillus dielmonensis FF4	68.9178	4715	4345	2185	0.48234
Neobacillus notoginsengisoli JCM 30743	Neobacillus endophyticus BRMEA1	68.7963	4715	5533	2176	0.424668
Neobacillus notoginsengisoli JCM 30743	Neobacillus rhizophilus FJAT-49825	68.7815	4715	5999	2485	0.463879
Neobacillus notoginsengisoli JCM 30743	Neobacillus muris DSM 110989	68.7082	4715	4798	2316	0.486913
Neobacillus niacini NBRC 15566	Neobacillus niacini NBRC 15566	100	5949	5949	5948	0.999832
Neobacillus niacini NBRC 15566	Neobacillus driksii 179-C4-2-HS	89.5411	5949	5791	4105	0.699319
Neobacillus niacini NBRC 15566	Neobacillus drentensis FJAT-10044	76.3968	5949	4966	3218	0.589647
Neobacillus niacini NBRC 15566	Neobacillus soli DSM 15604	76.3677	5949	5405	3197	0.56315
Neobacillus niacini NBRC 15566	Neobacillus rhizosphaerae CIP 111895	76.1766	5949	4835	2834	0.525593
Neobacillus niacini NBRC 15566	Neobacillus bataviensis LMG 21833	76.1492	5949	5332	3291	0.583459
Neobacillus niacini NBRC 15566	Neobacillus vireti DSM 15602	75.947	5949	5161	3079	0.554275
Neobacillus niacini NBRC 15566	Neobacillus jeddahensis JCE	75.9186	5949	4647	2845	0.536995
Neobacillus niacini NBRC 15566	Neobacillus sedimentimangrovi FJAT-2464	75.8711	5949	3271	2312	0.501518
Neobacillus niacini NBRC 15566	Neobacillus pocheonensis KCTC 13943 1	75.6206	5949	7135	2737	0.418374
Neobacillus niacini NBRC 15566	Neobacillus novalis FJAT-14227	75.6036	5949	5470	3118	0.546107
Neobacillus niacini NBRC 15566	Neobacillus thermocopriae SgZ-7	75.4989	5949	3117	2281	0.503199
Neobacillus niacini NBRC 15566	Neobacillus kokaensis LOB 377	74.814	5949	5228	3238	0.579404
Neobacillus niacini NBRC 15566	Neobacillus citreus FJAT-50051	74.7477	5949	5917	3420	0.576437
Neobacillus niacini NBRC 15566	Neobacillus mesonae FJAT-13985	74.5854	5949	5535	3191	0.55573
Neobacillus niacini NBRC 15566	Neobacillus cucumis DSM 101566	74.578	5949	5793	3076	0.523931
Neobacillus niacini NBRC 15566	Neobacillus massiliamazoniensis LF1	74.4214	5949	5302	2781	0.494356
Neobacillus niacini NBRC 15566	Neobacillus rhizophilus FJAT-49825	74.3388	5949	5999	3345	0.559926
Neobacillus niacini NBRC 15566	Neobacillus fumarioli NBRC 102428	74.2544	5949	3382	2208	0.473261
Neobacillus niacini NBRC 15566	Neobacillus paridis YIM B02564	73.8742	5949	4867	2416	0.446746
Neobacillus niacini NBRC 15566	Neobacillus dielmonensis FF4	73.7421	5949	4345	2779	0.539926
Neobacillus niacini NBRC 15566	Neobacillus endophyticus BRMEA1	73.4403	5949	5533	2679	0.466643
Neobacillus niacini NBRC 15566	Neobacillus muris DSM 110989	73.2967	5949	4798	2883	0.536522
Neobacillus niacini NBRC 15566	Neobacillus terrae C11	71.7089	5949	5471	2859	0.500701
Neobacillus niacini NBRC 15566	Neobacillus piezotolerans YLB-04	69.7014	5949	4498	2563	0.490667
Neobacillus niacini NBRC 15566	Strain SCS-31	69.6899	5949	4587	2530	0.480258
Neobacillus niacini NBRC 15566	Neobacillus notoginsengisoli JCM 30743	69.2212	5949	4715	2593	0.486309
Neobacillus muris DSM 110989	Neobacillus muris DSM 110989	100	4798	4798	4798	1
Neobacillus muris DSM 110989	Neobacillus dielmonensis FF4	85.6703	4798	4345	3013	0.659083
Neobacillus muris DSM 110989	Neobacillus sedimentimangrovi FJAT-2464	77.1827	4798	3271	2203	0.54604
Neobacillus muris DSM 110989	Neobacillus thermocopriae SgZ-7	76.6793	4798	3117	2216	0.559949
Neobacillus muris DSM 110989	Neobacillus rhizosphaerae CIP 111895	76.2652	4798	4835	2673	0.554967
Neobacillus muris DSM 110989	Neobacillus citreus FJAT-50051	76.2126	4798	5917	3003	0.560523
Neobacillus muris DSM 110989	Neobacillus jeddahensis JCE	76.0851	4798	4647	2941	0.622763
Neobacillus muris DSM 110989	Neobacillus rhizophilus FJAT-49825	76.0303	4798	5999	2946	0.545707
Neobacillus muris DSM 110989	Neobacillus paridis YIM B02564	75.9116	4798	4867	2483	0.513813
Neobacillus muris DSM 110989	Neobacillus fumarioli NBRC 102428	75.7312	4798	3382	2233	0.545966
Neobacillus muris DSM 110989	Neobacillus kokaensis LOB 377	75.6303	4798	5228	2688	0.536206
Neobacillus muris DSM 110989	Neobacillus mesonae FJAT-13985	75.4936	4798	5535	2765	0.535179
Neobacillus muris DSM 110989	Neobacillus novalis FJAT-14227	75.4559	4798	5470	2851	0.555317
Neobacillus muris DSM 110989	Neobacillus vireti DSM 15602	75.4228	4798	5161	2827	0.567728
Neobacillus muris DSM 110989	Neobacillus soli DSM 15604	75.3705	4798	5405	2772	0.54337
Neobacillus muris DSM 110989	Neobacillus bataviensis LMG 21833	75.3651	4798	5332	2865	0.565647
Neobacillus muris DSM 110989	Neobacillus cucumis DSM 101566	75.2813	4798	5793	2767	0.522519
Neobacillus muris DSM 110989	Neobacillus drentensis FJAT-10044	75.26	4798	4966	2714	0.55592
Neobacillus muris DSM 110989	Neobacillus endophyticus BRMEA1	75.0949	4798	5533	2660	0.514955
Neobacillus muris DSM 110989	Neobacillus pocheonensis KCTC 13943 1	74.6548	4798	7135	2439	0.408782
Neobacillus muris DSM 110989	Neobacillus massiliamazoniensis LF1	74.2332	4798	5302	2607	0.516238
Neobacillus muris DSM 110989	Neobacillus driksii 179-C4-2-HS	73.8439	4798	5791	2871	0.542261
Neobacillus muris DSM 110989	Neobacillus niacini NBRC 15566	73.2967	4798	5949	2883	0.536522
Neobacillus muris DSM 110989	Neobacillus terrae C11	71.066	4798	5471	2685	0.522933
Neobacillus muris DSM 110989	Strain SCS-31	69.11	4798	4587	2265	0.482685
Neobacillus muris DSM 110989	Neobacillus piezotolerans YLB-04	68.9965	4798	4498	2262	0.486661
Neobacillus muris DSM 110989	Neobacillus notoginsengisoli JCM 30743	68.7082	4798	4715	2316	0.486913
Neobacillus mesonae FJAT-13985	Neobacillus mesonae FJAT-13985	100	5535	5535	5509	0.995303
Neobacillus mesonae FJAT-13985	Neobacillus kokaensis LOB 377	88.0451	5535	5228	3996	0.742544
Neobacillus mesonae FJAT-13985	Neobacillus paridis YIM B02564	81.7505	5535	4867	2705	0.520092
Neobacillus mesonae FJAT-13985	Neobacillus rhizosphaerae CIP 111895	77.7537	5535	4835	2922	0.563549
Neobacillus mesonae FJAT-13985	Neobacillus sedimentimangrovi FJAT-2464	77.749	5535	3271	2282	0.518283
Neobacillus mesonae FJAT-13985	Neobacillus vireti DSM 15602	77.321	5535	5161	3111	0.581713
Neobacillus mesonae FJAT-13985	Neobacillus bataviensis LMG 21833	77.2423	5535	5332	3235	0.595381
Neobacillus mesonae FJAT-13985	Neobacillus citreus FJAT-50051	77.2022	5535	5917	3400	0.593783
Neobacillus mesonae FJAT-13985	Neobacillus soli DSM 15604	77.1418	5535	5405	3355	0.613346
Neobacillus mesonae FJAT-13985	Neobacillus thermocopriae SgZ-7	77.1224	5535	3117	2264	0.523347
Neobacillus mesonae FJAT-13985	Neobacillus novalis FJAT-14227	77.0347	5535	5470	3213	0.583916
Neobacillus mesonae FJAT-13985	Neobacillus rhizophilus FJAT-49825	76.807	5535	5999	3360	0.582625
Neobacillus mesonae FJAT-13985	Neobacillus fumarioli NBRC 102428	76.4838	5535	3382	2329	0.522373
Neobacillus mesonae FJAT-13985	Neobacillus jeddahensis JCE	76.4812	5535	4647	2755	0.541151
Neobacillus mesonae FJAT-13985	Neobacillus drentensis FJAT-10044	75.9481	5535	4966	2999	0.571184
Neobacillus mesonae FJAT-13985	Neobacillus dielmonensis FF4	75.8261	5535	4345	2631	0.532591
Neobacillus mesonae FJAT-13985	Neobacillus endophyticus BRMEA1	75.6818	5535	5533	2680	0.484279
Neobacillus mesonae FJAT-13985	Neobacillus muris DSM 110989	75.4936	5535	4798	2765	0.535179
Neobacillus mesonae FJAT-13985	Neobacillus cucumis DSM 101566	75.2426	5535	5793	2790	0.492585
Neobacillus mesonae FJAT-13985	Neobacillus massiliamazoniensis LF1	75.0839	5535	5302	2853	0.526529
Neobacillus mesonae FJAT-13985	Neobacillus pocheonensis KCTC 13943 1	75.0829	5535	7135	2620	0.413575
Neobacillus mesonae FJAT-13985	Neobacillus niacini NBRC 15566	74.5854	5535	5949	3191	0.55573
Neobacillus mesonae FJAT-13985	Neobacillus driksii 179-C4-2-HS	74.1523	5535	5791	2940	0.519159
Neobacillus mesonae FJAT-13985	Neobacillus terrae C11	71.2215	5535	5471	2801	0.508995
Neobacillus mesonae FJAT-13985	Neobacillus piezotolerans YLB-04	69.5811	5535	4498	2547	0.507725
Neobacillus mesonae FJAT-13985	Strain SCS-31	69.422	5535	4587	2530	0.499901
Neobacillus mesonae FJAT-13985	Neobacillus notoginsengisoli JCM 30743	69.3228	5535	4715	2577	0.502829
Neobacillus massiliamazoniensis LF1	Neobacillus massiliamazoniensis LF1	100	5302	5302	5293	0.998303
Neobacillus massiliamazoniensis LF1	Neobacillus pocheonensis KCTC 13943 1	78.1087	5302	7135	2647	0.425665
Neobacillus massiliamazoniensis LF1	Neobacillus rhizosphaerae CIP 111895	77.8814	5302	4835	3023	0.596429
Neobacillus massiliamazoniensis LF1	Neobacillus soli DSM 15604	76.7527	5302	5405	2915	0.544504
Neobacillus massiliamazoniensis LF1	Neobacillus vireti DSM 15602	76.491	5302	5161	2896	0.55357
Neobacillus massiliamazoniensis LF1	Neobacillus novalis FJAT-14227	76.485	5302	5470	2936	0.545117
Neobacillus massiliamazoniensis LF1	Neobacillus jeddahensis JCE	76.4526	5302	4647	2642	0.531109
Neobacillus massiliamazoniensis LF1	Neobacillus bataviensis LMG 21833	76.4406	5302	5332	2824	0.531127
Neobacillus massiliamazoniensis LF1	Neobacillus drentensis FJAT-10044	76.3665	5302	4966	2766	0.538761
Neobacillus massiliamazoniensis LF1	Neobacillus fumarioli NBRC 102428	76.0706	5302	3382	2324	0.535237
Neobacillus massiliamazoniensis LF1	Neobacillus sedimentimangrovi FJAT-2464	76.0694	5302	3271	2116	0.493643
Neobacillus massiliamazoniensis LF1	Neobacillus endophyticus BRMEA1	75.8571	5302	5533	2810	0.518689
Neobacillus massiliamazoniensis LF1	Neobacillus cucumis DSM 101566	75.6475	5302	5793	2685	0.484002
Neobacillus massiliamazoniensis LF1	Neobacillus thermocopriae SgZ-7	75.5323	5302	3117	2122	0.504098
Neobacillus massiliamazoniensis LF1	Neobacillus paridis YIM B02564	75.2059	5302	4867	2430	0.477923
Neobacillus massiliamazoniensis LF1	Neobacillus citreus FJAT-50051	75.1034	5302	5917	2932	0.522685
Neobacillus massiliamazoniensis LF1	Neobacillus mesonae FJAT-13985	75.0839	5302	5535	2853	0.526529
Neobacillus massiliamazoniensis LF1	Neobacillus kokaensis LOB 377	74.9739	5302	5228	2792	0.530294
Neobacillus massiliamazoniensis LF1	Neobacillus rhizophilus FJAT-49825	74.9397	5302	5999	2888	0.511105
Neobacillus massiliamazoniensis LF1	Neobacillus driksii 179-C4-2-HS	74.8084	5302	5791	2690	0.484991
Neobacillus massiliamazoniensis LF1	Neobacillus dielmonensis FF4	74.4347	5302	4345	2373	0.491966
Neobacillus massiliamazoniensis LF1	Neobacillus niacini NBRC 15566	74.4214	5302	5949	2781	0.494356
Neobacillus massiliamazoniensis LF1	Neobacillus muris DSM 110989	74.2332	5302	4798	2607	0.516238
Neobacillus massiliamazoniensis LF1	Neobacillus terrae C11	72.0812	5302	5471	2635	0.489186
Neobacillus massiliamazoniensis LF1	Strain SCS-31	69.2486	5302	4587	2257	0.456467
Neobacillus massiliamazoniensis LF1	Neobacillus notoginsengisoli JCM 30743	69.2084	5302	4715	2260	0.451233
Neobacillus massiliamazoniensis LF1	Neobacillus piezotolerans YLB-04	69.1816	5302	4498	2264	0.462041
Neobacillus kokaensis LOB 377	Neobacillus kokaensis LOB 377	100	5228	5228	5225	0.999426
Neobacillus kokaensis LOB 377	Neobacillus mesonae FJAT-13985	88.0451	5228	5535	3996	0.742544
Neobacillus kokaensis LOB 377	Neobacillus paridis YIM B02564	81.4347	5228	4867	2625	0.520059
Neobacillus kokaensis LOB 377	Neobacillus rhizosphaerae CIP 111895	77.709	5228	4835	2812	0.558879
Neobacillus kokaensis LOB 377	Neobacillus sedimentimangrovi FJAT-2464	77.5825	5228	3271	2282	0.537004
Neobacillus kokaensis LOB 377	Neobacillus soli DSM 15604	77.3972	5228	5405	3174	0.597009
Neobacillus kokaensis LOB 377	Neobacillus vireti DSM 15602	77.3659	5228	5161	2951	0.568101
Neobacillus kokaensis LOB 377	Neobacillus citreus FJAT-50051	77.3247	5228	5917	3355	0.602064
Neobacillus kokaensis LOB 377	Neobacillus bataviensis LMG 21833	77.1882	5228	5332	3143	0.595265
Neobacillus kokaensis LOB 377	Neobacillus thermocopriae SgZ-7	77.1313	5228	3117	2250	0.539245
Neobacillus kokaensis LOB 377	Neobacillus novalis FJAT-14227	77.1267	5228	5470	3030	0.566461
Neobacillus kokaensis LOB 377	Neobacillus rhizophilus FJAT-49825	76.9151	5228	5999	3227	0.574864
Neobacillus kokaensis LOB 377	Neobacillus jeddahensis JCE	76.6818	5228	4647	2671	0.540962
Neobacillus kokaensis LOB 377	Neobacillus fumarioli NBRC 102428	76.2499	5228	3382	2279	0.529384
Neobacillus kokaensis LOB 377	Neobacillus dielmonensis FF4	76.0393	5228	4345	2562	0.535255
Neobacillus kokaensis LOB 377	Neobacillus drentensis FJAT-10044	75.9777	5228	4966	2919	0.57269
Neobacillus kokaensis LOB 377	Neobacillus endophyticus BRMEA1	75.8979	5228	5533	2597	0.482669
Neobacillus kokaensis LOB 377	Neobacillus muris DSM 110989	75.6303	5228	4798	2688	0.536206
Neobacillus kokaensis LOB 377	Neobacillus cucumis DSM 101566	75.3503	5228	5793	2738	0.49687
Neobacillus kokaensis LOB 377	Neobacillus pocheonensis KCTC 13943 1	75.1514	5228	7135	2538	0.41058
Neobacillus kokaensis LOB 377	Neobacillus massiliamazoniensis LF1	74.9739	5228	5302	2792	0.530294
Neobacillus kokaensis LOB 377	Neobacillus niacini NBRC 15566	74.814	5228	5949	3238	0.579404
Neobacillus kokaensis LOB 377	Neobacillus driksii 179-C4-2-HS	74.4187	5228	5791	2957	0.536709
Neobacillus kokaensis LOB 377	Neobacillus terrae C11	71.3207	5228	5471	2692	0.503225
Neobacillus kokaensis LOB 377	Strain SCS-31	69.6286	5228	4587	2472	0.503719
Neobacillus kokaensis LOB 377	Neobacillus piezotolerans YLB-04	69.6137	5228	4498	2508	0.515731
Neobacillus kokaensis LOB 377	Neobacillus notoginsengisoli JCM 30743	69.2236	5228	4715	2524	0.507694
Neobacillus jeddahensis JCE	Neobacillus jeddahensis JCE	100	4647	4647	4647	1
Neobacillus jeddahensis JCE	Neobacillus bataviensis LMG 21833	81.5648	4647	5332	2972	0.595651
Neobacillus jeddahensis JCE	Neobacillus rhizosphaerae CIP 111895	80.639	4647	4835	2811	0.592913
Neobacillus jeddahensis JCE	Neobacillus novalis FJAT-14227	80.22	4647	5470	2906	0.574479
Neobacillus jeddahensis JCE	Neobacillus soli DSM 15604	80.2036	4647	5405	2889	0.574811
Neobacillus jeddahensis JCE	Neobacillus vireti DSM 15602	80.141	4647	5161	2897	0.590742
Neobacillus jeddahensis JCE	Neobacillus cucumis DSM 101566	79.8755	4647	5793	2821	0.540421
Neobacillus jeddahensis JCE	Neobacillus drentensis FJAT-10044	79.6645	4647	4966	2895	0.602309
Neobacillus jeddahensis JCE	Neobacillus pocheonensis KCTC 13943 1	77.8091	4647	7135	2484	0.42166
Neobacillus jeddahensis JCE	Neobacillus sedimentimangrovi FJAT-2464	77.0943	4647	3271	2290	0.578429
Neobacillus jeddahensis JCE	Neobacillus citreus FJAT-50051	76.7177	4647	5917	2917	0.552253
Neobacillus jeddahensis JCE	Neobacillus kokaensis LOB 377	76.6818	4647	5228	2671	0.540962
Neobacillus jeddahensis JCE	Neobacillus thermocopriae SgZ-7	76.679	4647	3117	2294	0.590933
Neobacillus jeddahensis JCE	Neobacillus mesonae FJAT-13985	76.4812	4647	5535	2755	0.541151
Neobacillus jeddahensis JCE	Neobacillus massiliamazoniensis LF1	76.4526	4647	5302	2642	0.531109
Neobacillus jeddahensis JCE	Neobacillus rhizophilus FJAT-49825	76.3444	4647	5999	2860	0.537291
Neobacillus jeddahensis JCE	Neobacillus paridis YIM B02564	76.3174	4647	4867	2441	0.513139
Neobacillus jeddahensis JCE	Neobacillus driksii 179-C4-2-HS	76.2734	4647	5791	2834	0.543016
Neobacillus jeddahensis JCE	Neobacillus fumarioli NBRC 102428	76.1172	4647	3382	2214	0.551501
Neobacillus jeddahensis JCE	Neobacillus muris DSM 110989	76.0851	4647	4798	2941	0.622763
Neobacillus jeddahensis JCE	Neobacillus dielmonensis FF4	76.0839	4647	4345	2505	0.557162
Neobacillus jeddahensis JCE	Neobacillus niacini NBRC 15566	75.9186	4647	5949	2845	0.536995
Neobacillus jeddahensis JCE	Neobacillus endophyticus BRMEA1	75.8555	4647	5533	2687	0.527898
Neobacillus jeddahensis JCE	Neobacillus terrae C11	72.5284	4647	5471	2599	0.513738
Neobacillus jeddahensis JCE	Strain SCS-31	69.887	4647	4587	2252	0.487763
Neobacillus jeddahensis JCE	Neobacillus piezotolerans YLB-04	69.7528	4647	4498	2247	0.491416
Neobacillus jeddahensis JCE	Neobacillus notoginsengisoli JCM 30743	69.4339	4647	4715	2317	0.49498
Neobacillus fumarioli NBRC 102428	Neobacillus fumarioli NBRC 102428	100	3382	3382	3382	1
Neobacillus fumarioli NBRC 102428	Neobacillus endophyticus BRMEA1	81.4544	3382	5533	2574	0.577454
Neobacillus fumarioli NBRC 102428	Neobacillus sedimentimangrovi FJAT-2464	77.5814	3382	3271	1973	0.593116
Neobacillus fumarioli NBRC 102428	Neobacillus thermocopriae SgZ-7	77.1056	3382	3117	1984	0.610555
Neobacillus fumarioli NBRC 102428	Neobacillus rhizosphaerae CIP 111895	77.0366	3382	4835	2231	0.543021
Neobacillus fumarioli NBRC 102428	Neobacillus citreus FJAT-50051	76.6726	3382	5917	2369	0.509517
Neobacillus fumarioli NBRC 102428	Neobacillus mesonae FJAT-13985	76.4838	3382	5535	2329	0.522373
Neobacillus fumarioli NBRC 102428	Neobacillus vireti DSM 15602	76.3966	3382	5161	2313	0.541496
Neobacillus fumarioli NBRC 102428	Neobacillus novalis FJAT-14227	76.3301	3382	5470	2314	0.52282
Neobacillus fumarioli NBRC 102428	Neobacillus paridis YIM B02564	76.3051	3382	4867	2136	0.517881
Neobacillus fumarioli NBRC 102428	Neobacillus pocheonensis KCTC 13943 1	76.262	3382	7135	2283	0.434154
Neobacillus fumarioli NBRC 102428	Neobacillus kokaensis LOB 377	76.2499	3382	5228	2279	0.529384
Neobacillus fumarioli NBRC 102428	Neobacillus jeddahensis JCE	76.1172	3382	4647	2214	0.551501
Neobacillus fumarioli NBRC 102428	Neobacillus bataviensis LMG 21833	76.1062	3382	5332	2332	0.535231
Neobacillus fumarioli NBRC 102428	Neobacillus massiliamazoniensis LF1	76.0706	3382	5302	2324	0.535237
Neobacillus fumarioli NBRC 102428	Neobacillus soli DSM 15604	76.0368	3382	5405	2344	0.533515
Neobacillus fumarioli NBRC 102428	Neobacillus dielmonensis FF4	76.0245	3382	4345	2036	0.526983
Neobacillus fumarioli NBRC 102428	Neobacillus rhizophilus FJAT-49825	75.975	3382	5999	2306	0.491632
Neobacillus fumarioli NBRC 102428	Neobacillus cucumis DSM 101566	75.9115	3382	5793	2357	0.513787
Neobacillus fumarioli NBRC 102428	Neobacillus muris DSM 110989	75.7312	3382	4798	2233	0.545966
Neobacillus fumarioli NBRC 102428	Neobacillus drentensis FJAT-10044	75.519	3382	4966	2241	0.536895
Neobacillus fumarioli NBRC 102428	Neobacillus driksii 179-C4-2-HS	74.5754	3382	5791	2167	0.472474
Neobacillus fumarioli NBRC 102428	Neobacillus niacini NBRC 15566	74.2544	3382	5949	2208	0.473261
Neobacillus fumarioli NBRC 102428	Neobacillus terrae C11	72.0663	3382	5471	2191	0.494973
Neobacillus fumarioli NBRC 102428	Strain SCS-31	69.9198	3382	4587	1863	0.467562
Neobacillus fumarioli NBRC 102428	Neobacillus piezotolerans YLB-04	69.7842	3382	4498	1855	0.470812
Neobacillus fumarioli NBRC 102428	Neobacillus notoginsengisoli JCM 30743	69.6985	3382	4715	1868	0.461405
Neobacillus endophyticus BRMEA1	Neobacillus endophyticus BRMEA1	100	5533	5533	5451	0.98518
Neobacillus endophyticus BRMEA1	Neobacillus fumarioli NBRC 102428	81.4544	5533	3382	2574	0.577454
Neobacillus endophyticus BRMEA1	Neobacillus sedimentimangrovi FJAT-2464	76.9213	5533	3271	2145	0.487279
Neobacillus endophyticus BRMEA1	Neobacillus rhizosphaerae CIP 111895	76.8914	5533	4835	2678	0.51659
Neobacillus endophyticus BRMEA1	Neobacillus thermocopriae SgZ-7	76.5799	5533	3117	2137	0.494104
Neobacillus endophyticus BRMEA1	Neobacillus paridis YIM B02564	76.2237	5533	4867	2402	0.461923
Neobacillus endophyticus BRMEA1	Neobacillus pocheonensis KCTC 13943 1	76.21	5533	7135	2815	0.444427
Neobacillus endophyticus BRMEA1	Neobacillus vireti DSM 15602	76.2039	5533	5161	2718	0.508322
Neobacillus endophyticus BRMEA1	Neobacillus novalis FJAT-14227	76.163	5533	5470	2756	0.500954
Neobacillus endophyticus BRMEA1	Neobacillus citreus FJAT-50051	76.0562	5533	5917	2862	0.499913
Neobacillus endophyticus BRMEA1	Neobacillus bataviensis LMG 21833	76.0066	5533	5332	2745	0.505292
Neobacillus endophyticus BRMEA1	Neobacillus soli DSM 15604	75.962	5533	5405	2730	0.499177
Neobacillus endophyticus BRMEA1	Neobacillus kokaensis LOB 377	75.8979	5533	5228	2597	0.482669
Neobacillus endophyticus BRMEA1	Neobacillus massiliamazoniensis LF1	75.8571	5533	5302	2810	0.518689
Neobacillus endophyticus BRMEA1	Neobacillus jeddahensis JCE	75.8555	5533	4647	2687	0.527898
Neobacillus endophyticus BRMEA1	Neobacillus cucumis DSM 101566	75.7935	5533	5793	2935	0.518277
Neobacillus endophyticus BRMEA1	Neobacillus drentensis FJAT-10044	75.7878	5533	4966	2663	0.507286
Neobacillus endophyticus BRMEA1	Neobacillus rhizophilus FJAT-49825	75.7751	5533	5999	2782	0.482484
Neobacillus endophyticus BRMEA1	Neobacillus mesonae FJAT-13985	75.6818	5533	5535	2680	0.484279
Neobacillus endophyticus BRMEA1	Neobacillus dielmonensis FF4	75.5939	5533	4345	2376	0.481069
Neobacillus endophyticus BRMEA1	Neobacillus muris DSM 110989	75.0949	5533	4798	2660	0.514955
Neobacillus endophyticus BRMEA1	Neobacillus driksii 179-C4-2-HS	74.0093	5533	5791	2692	0.47545
Neobacillus endophyticus BRMEA1	Neobacillus niacini NBRC 15566	73.4403	5533	5949	2679	0.466643
Neobacillus endophyticus BRMEA1	Neobacillus terrae C11	71.4193	5533	5471	2627	0.477463
Neobacillus endophyticus BRMEA1	Strain SCS-31	69.2249	5533	4587	2146	0.424111
Neobacillus endophyticus BRMEA1	Neobacillus piezotolerans YLB-04	69.0172	5533	4498	2142	0.427076
Neobacillus endophyticus BRMEA1	Neobacillus notoginsengisoli JCM 30743	68.7963	5533	4715	2176	0.424668
Neobacillus driksii 179-C4-2-HS	Neobacillus driksii 179-C4-2-HS	100	5791	5791	5782	0.998446
Neobacillus driksii 179-C4-2-HS	Neobacillus niacini NBRC 15566	89.5411	5791	5949	4105	0.699319
Neobacillus driksii 179-C4-2-HS	Neobacillus drentensis FJAT-10044	76.7563	5791	4966	3068	0.570419
Neobacillus driksii 179-C4-2-HS	Neobacillus rhizosphaerae CIP 111895	76.5307	5791	4835	2733	0.514399
Neobacillus driksii 179-C4-2-HS	Neobacillus soli DSM 15604	76.3948	5791	5405	3083	0.550732
Neobacillus driksii 179-C4-2-HS	Neobacillus jeddahensis JCE	76.2734	5791	4647	2834	0.543016
Neobacillus driksii 179-C4-2-HS	Neobacillus pocheonensis KCTC 13943 1	76.1327	5791	7135	2742	0.424261
Neobacillus driksii 179-C4-2-HS	Neobacillus bataviensis LMG 21833	76.1233	5791	5332	3096	0.556684
Neobacillus driksii 179-C4-2-HS	Neobacillus sedimentimangrovi FJAT-2464	75.9443	5791	3271	2303	0.508276
Neobacillus driksii 179-C4-2-HS	Neobacillus vireti DSM 15602	75.7833	5791	5161	2941	0.537071
Neobacillus driksii 179-C4-2-HS	Neobacillus novalis FJAT-14227	75.7539	5791	5470	2993	0.531569
Neobacillus driksii 179-C4-2-HS	Neobacillus thermocopriae SgZ-7	75.7323	5791	3117	2258	0.50696
Neobacillus driksii 179-C4-2-HS	Neobacillus cucumis DSM 101566	75.1597	5791	5793	3221	0.556112
Neobacillus driksii 179-C4-2-HS	Neobacillus massiliamazoniensis LF1	74.8084	5791	5302	2690	0.484991
Neobacillus driksii 179-C4-2-HS	Neobacillus citreus FJAT-50051	74.8012	5791	5917	3249	0.555005
Neobacillus driksii 179-C4-2-HS	Neobacillus fumarioli NBRC 102428	74.5754	5791	3382	2167	0.472474
Neobacillus driksii 179-C4-2-HS	Neobacillus kokaensis LOB 377	74.4187	5791	5228	2957	0.536709
Neobacillus driksii 179-C4-2-HS	Neobacillus rhizophilus FJAT-49825	74.3365	5791	5999	3210	0.544529
Neobacillus driksii 179-C4-2-HS	Neobacillus paridis YIM B02564	74.2092	5791	4867	2327	0.436667
Neobacillus driksii 179-C4-2-HS	Neobacillus mesonae FJAT-13985	74.1523	5791	5535	2940	0.519159
Neobacillus driksii 179-C4-2-HS	Neobacillus endophyticus BRMEA1	74.0093	5791	5533	2692	0.47545
Neobacillus driksii 179-C4-2-HS	Neobacillus dielmonensis FF4	73.9584	5791	4345	2754	0.54341
Neobacillus driksii 179-C4-2-HS	Neobacillus muris DSM 110989	73.8439	5791	4798	2871	0.542261
Neobacillus driksii 179-C4-2-HS	Neobacillus terrae C11	71.4885	5791	5471	2846	0.505416
Neobacillus driksii 179-C4-2-HS	Strain SCS-31	69.8347	5791	4587	2430	0.468298
Neobacillus driksii 179-C4-2-HS	Neobacillus piezotolerans YLB-04	69.6482	5791	4498	2454	0.477014
Neobacillus driksii 179-C4-2-HS	Neobacillus notoginsengisoli JCM 30743	69.5553	5791	4715	2445	0.465448
Neobacillus drentensis FJAT-10044	Neobacillus drentensis FJAT-10044	100	4966	4966	4953	0.997382
Neobacillus drentensis FJAT-10044	Neobacillus soli DSM 15604	81.5861	4966	5405	3284	0.633304
Neobacillus drentensis FJAT-10044	Neobacillus rhizosphaerae CIP 111895	80.5258	4966	4835	2928	0.59749
Neobacillus drentensis FJAT-10044	Neobacillus bataviensis LMG 21833	80.3977	4966	5332	3208	0.623034
Neobacillus drentensis FJAT-10044	Neobacillus vireti DSM 15602	79.9539	4966	5161	2950	0.582601
Neobacillus drentensis FJAT-10044	Neobacillus novalis FJAT-14227	79.8209	4966	5470	3075	0.589306
Neobacillus drentensis FJAT-10044	Neobacillus jeddahensis JCE	79.6645	4966	4647	2895	0.602309
Neobacillus drentensis FJAT-10044	Neobacillus cucumis DSM 101566	77.7295	4966	5793	2920	0.542801
Neobacillus drentensis FJAT-10044	Neobacillus pocheonensis KCTC 13943 1	77.6117	4966	7135	2740	0.452855
Neobacillus drentensis FJAT-10044	Neobacillus sedimentimangrovi FJAT-2464	77.1576	4966	3271	2222	0.539517
Neobacillus drentensis FJAT-10044	Neobacillus driksii 179-C4-2-HS	76.7563	4966	5791	3068	0.570419
Neobacillus drentensis FJAT-10044	Neobacillus thermocopriae SgZ-7	76.6511	4966	3117	2203	0.545095
Neobacillus drentensis FJAT-10044	Neobacillus rhizophilus FJAT-49825	76.4805	4966	5999	3121	0.569266
Neobacillus drentensis FJAT-10044	Neobacillus citreus FJAT-50051	76.4688	4966	5917	3186	0.5855
Neobacillus drentensis FJAT-10044	Neobacillus niacini NBRC 15566	76.3968	4966	5949	3218	0.589647
Neobacillus drentensis FJAT-10044	Neobacillus massiliamazoniensis LF1	76.3665	4966	5302	2766	0.538761
Neobacillus drentensis FJAT-10044	Neobacillus kokaensis LOB 377	75.9777	4966	5228	2919	0.57269
Neobacillus drentensis FJAT-10044	Neobacillus mesonae FJAT-13985	75.9481	4966	5535	2999	0.571184
Neobacillus drentensis FJAT-10044	Neobacillus endophyticus BRMEA1	75.7878	4966	5533	2663	0.507286
Neobacillus drentensis FJAT-10044	Neobacillus paridis YIM B02564	75.5777	4966	4867	2432	0.494661
Neobacillus drentensis FJAT-10044	Neobacillus fumarioli NBRC 102428	75.519	4966	3382	2241	0.536895
Neobacillus drentensis FJAT-10044	Neobacillus muris DSM 110989	75.26	4966	4798	2714	0.55592
Neobacillus drentensis FJAT-10044	Neobacillus dielmonensis FF4	75.1823	4966	4345	2572	0.552465
Neobacillus drentensis FJAT-10044	Neobacillus terrae C11	72.5302	4966	5471	2667	0.511066
Neobacillus drentensis FJAT-10044	Neobacillus piezotolerans YLB-04	69.4558	4966	4498	2381	0.50317
Neobacillus drentensis FJAT-10044	Strain SCS-31	69.4025	4966	4587	2364	0.494923
Neobacillus drentensis FJAT-10044	Neobacillus notoginsengisoli JCM 30743	69.3639	4966	4715	2390	0.493751
Neobacillus dielmonensis FF4	Neobacillus dielmonensis FF4	100	4345	4345	4331	0.996778
Neobacillus dielmonensis FF4	Neobacillus muris DSM 110989	85.6703	4345	4798	3013	0.659083
Neobacillus dielmonensis FF4	Neobacillus sedimentimangrovi FJAT-2464	77.3571	4345	3271	2038	0.535189
Neobacillus dielmonensis FF4	Neobacillus thermocopriae SgZ-7	77.1281	4345	3117	2008	0.538194
Neobacillus dielmonensis FF4	Neobacillus paridis YIM B02564	76.5815	4345	4867	2229	0.483934
Neobacillus dielmonensis FF4	Neobacillus citreus FJAT-50051	76.5795	4345	5917	2825	0.550575
Neobacillus dielmonensis FF4	Neobacillus rhizosphaerae CIP 111895	76.1553	4345	4835	2461	0.536166
Neobacillus dielmonensis FF4	Neobacillus rhizophilus FJAT-49825	76.1349	4345	5999	2840	0.549111
Neobacillus dielmonensis FF4	Neobacillus jeddahensis JCE	76.0839	4345	4647	2505	0.557162
Neobacillus dielmonensis FF4	Neobacillus kokaensis LOB 377	76.0393	4345	5228	2562	0.535255
Neobacillus dielmonensis FF4	Neobacillus fumarioli NBRC 102428	76.0245	4345	3382	2036	0.526983
Neobacillus dielmonensis FF4	Neobacillus novalis FJAT-14227	75.8547	4345	5470	2635	0.536933
Neobacillus dielmonensis FF4	Neobacillus mesonae FJAT-13985	75.8261	4345	5535	2631	0.532591
Neobacillus dielmonensis FF4	Neobacillus vireti DSM 15602	75.8044	4345	5161	2589	0.544709
Neobacillus dielmonensis FF4	Neobacillus bataviensis LMG 21833	75.7046	4345	5332	2716	0.561331
Neobacillus dielmonensis FF4	Neobacillus soli DSM 15604	75.6006	4345	5405	2619	0.537231
Neobacillus dielmonensis FF4	Neobacillus endophyticus BRMEA1	75.5939	4345	5533	2376	0.481069
Neobacillus dielmonensis FF4	Neobacillus cucumis DSM 101566	75.3642	4345	5793	2636	0.520024
Neobacillus dielmonensis FF4	Neobacillus drentensis FJAT-10044	75.1823	4345	4966	2572	0.552465
Neobacillus dielmonensis FF4	Neobacillus pocheonensis KCTC 13943 1	74.6298	4345	7135	2243	0.390767
Neobacillus dielmonensis FF4	Neobacillus massiliamazoniensis LF1	74.4347	4345	5302	2373	0.491966
Neobacillus dielmonensis FF4	Neobacillus driksii 179-C4-2-HS	73.9584	4345	5791	2754	0.54341
Neobacillus dielmonensis FF4	Neobacillus niacini NBRC 15566	73.7421	4345	5949	2779	0.539926
Neobacillus dielmonensis FF4	Neobacillus terrae C11	71.3841	4345	5471	2499	0.509169
Neobacillus dielmonensis FF4	Strain SCS-31	69.2151	4345	4587	2150	0.481415
Neobacillus dielmonensis FF4	Neobacillus piezotolerans YLB-04	69.2046	4345	4498	2142	0.484451
Neobacillus dielmonensis FF4	Neobacillus notoginsengisoli JCM 30743	68.9178	4345	4715	2185	0.48234
Neobacillus cucumis DSM 101566	Neobacillus cucumis DSM 101566	100	5793	5793	5791	0.999655
Neobacillus cucumis DSM 101566	Neobacillus jeddahensis JCE	79.8755	5793	4647	2821	0.540421
Neobacillus cucumis DSM 101566	Neobacillus bataviensis LMG 21833	78.6743	5793	5332	2965	0.533034
Neobacillus cucumis DSM 101566	Neobacillus rhizosphaerae CIP 111895	78.4982	5793	4835	2662	0.500941
Neobacillus cucumis DSM 101566	Neobacillus novalis FJAT-14227	77.9856	5793	5470	2853	0.506615
Neobacillus cucumis DSM 101566	Neobacillus vireti DSM 15602	77.889	5793	5161	2827	0.516158
Neobacillus cucumis DSM 101566	Neobacillus drentensis FJAT-10044	77.7295	5793	4966	2920	0.542801
Neobacillus cucumis DSM 101566	Neobacillus soli DSM 15604	77.5842	5793	5405	2915	0.520629
Neobacillus cucumis DSM 101566	Neobacillus pocheonensis KCTC 13943 1	76.8596	5793	7135	2975	0.460241
Neobacillus cucumis DSM 101566	Neobacillus sedimentimangrovi FJAT-2464	76.5686	5793	3271	2201	0.485658
Neobacillus cucumis DSM 101566	Neobacillus thermocopriae SgZ-7	76.235	5793	3117	2154	0.483502
Neobacillus cucumis DSM 101566	Neobacillus fumarioli NBRC 102428	75.9115	5793	3382	2357	0.513787
Neobacillus cucumis DSM 101566	Neobacillus endophyticus BRMEA1	75.7935	5793	5533	2935	0.518277
Neobacillus cucumis DSM 101566	Neobacillus citreus FJAT-50051	75.7067	5793	5917	3058	0.522289
Neobacillus cucumis DSM 101566	Neobacillus massiliamazoniensis LF1	75.6475	5793	5302	2685	0.484002
Neobacillus cucumis DSM 101566	Neobacillus rhizophilus FJAT-49825	75.5776	5793	5999	3037	0.515095
Neobacillus cucumis DSM 101566	Neobacillus dielmonensis FF4	75.3642	5793	4345	2636	0.520024
Neobacillus cucumis DSM 101566	Neobacillus kokaensis LOB 377	75.3503	5793	5228	2738	0.49687
Neobacillus cucumis DSM 101566	Neobacillus paridis YIM B02564	75.3021	5793	4867	2302	0.431895
Neobacillus cucumis DSM 101566	Neobacillus muris DSM 110989	75.2813	5793	4798	2767	0.522519
Neobacillus cucumis DSM 101566	Neobacillus mesonae FJAT-13985	75.2426	5793	5535	2790	0.492585
Neobacillus cucumis DSM 101566	Neobacillus driksii 179-C4-2-HS	75.1597	5793	5791	3221	0.556112
Neobacillus cucumis DSM 101566	Neobacillus niacini NBRC 15566	74.578	5793	5949	3076	0.523931
Neobacillus cucumis DSM 101566	Neobacillus terrae C11	71.8153	5793	5471	2809	0.498757
Neobacillus cucumis DSM 101566	Strain SCS-31	69.411	5793	4587	2211	0.426012
Neobacillus cucumis DSM 101566	Neobacillus piezotolerans YLB-04	69.3513	5793	4498	2236	0.434554
Neobacillus cucumis DSM 101566	Neobacillus notoginsengisoli JCM 30743	69.1576	5793	4715	2242	0.426722
Neobacillus citreus FJAT-50051	Neobacillus citreus FJAT-50051	100	5917	5917	5915	0.999662
Neobacillus citreus FJAT-50051	Neobacillus rhizophilus FJAT-49825	94.4099	5917	5999	4650	0.780463
Neobacillus citreus FJAT-50051	Neobacillus sedimentimangrovi FJAT-2464	79.4958	5917	3271	2351	0.511754
Neobacillus citreus FJAT-50051	Neobacillus thermocopriae SgZ-7	78.8826	5917	3117	2358	0.522028
Neobacillus citreus FJAT-50051	Neobacillus rhizosphaerae CIP 111895	77.4836	5917	4835	2939	0.546689
Neobacillus citreus FJAT-50051	Neobacillus bataviensis LMG 21833	77.4489	5917	5332	3414	0.606987
Neobacillus citreus FJAT-50051	Neobacillus kokaensis LOB 377	77.3247	5917	5228	3355	0.602064
Neobacillus citreus FJAT-50051	Neobacillus mesonae FJAT-13985	77.2022	5917	5535	3400	0.593783
Neobacillus citreus FJAT-50051	Neobacillus vireti DSM 15602	77.1602	5917	5161	3129	0.564903
Neobacillus citreus FJAT-50051	Neobacillus novalis FJAT-14227	77.0784	5917	5470	3185	0.55941
Neobacillus citreus FJAT-50051	Neobacillus soli DSM 15604	76.9253	5917	5405	3225	0.569687
Neobacillus citreus FJAT-50051	Neobacillus paridis YIM B02564	76.8263	5917	4867	2577	0.47793
Neobacillus citreus FJAT-50051	Neobacillus jeddahensis JCE	76.7177	5917	4647	2917	0.552253
Neobacillus citreus FJAT-50051	Neobacillus fumarioli NBRC 102428	76.6726	5917	3382	2369	0.509517
Neobacillus citreus FJAT-50051	Neobacillus dielmonensis FF4	76.5795	5917	4345	2825	0.550575
Neobacillus citreus FJAT-50051	Neobacillus drentensis FJAT-10044	76.4688	5917	4966	3186	0.5855
Neobacillus citreus FJAT-50051	Neobacillus muris DSM 110989	76.2126	5917	4798	3003	0.560523
Neobacillus citreus FJAT-50051	Neobacillus endophyticus BRMEA1	76.0562	5917	5533	2862	0.499913
Neobacillus citreus FJAT-50051	Neobacillus cucumis DSM 101566	75.7067	5917	5793	3058	0.522289
Neobacillus citreus FJAT-50051	Neobacillus pocheonensis KCTC 13943 1	75.5404	5917	7135	2771	0.424609
Neobacillus citreus FJAT-50051	Neobacillus massiliamazoniensis LF1	75.1034	5917	5302	2932	0.522685
Neobacillus citreus FJAT-50051	Neobacillus driksii 179-C4-2-HS	74.8012	5917	5791	3249	0.555005
Neobacillus citreus FJAT-50051	Neobacillus niacini NBRC 15566	74.7477	5917	5949	3420	0.576437
Neobacillus citreus FJAT-50051	Neobacillus terrae C11	71.4028	5917	5471	3009	0.528451
Neobacillus citreus FJAT-50051	Neobacillus piezotolerans YLB-04	69.4685	5917	4498	2549	0.489486
Neobacillus citreus FJAT-50051	Strain SCS-31	69.3924	5917	4587	2500	0.476009
Neobacillus citreus FJAT-50051	Neobacillus notoginsengisoli JCM 30743	69.0283	5917	4715	2517	0.473476
Neobacillus bataviensis LMG 21833	Neobacillus bataviensis LMG 21833	100	5332	5332	5331	0.999812
Neobacillus bataviensis LMG 21833	Neobacillus novalis FJAT-14227	82.7671	5332	5470	3437	0.636364
Neobacillus bataviensis LMG 21833	Neobacillus vireti DSM 15602	82.6265	5332	5161	3367	0.641761
Neobacillus bataviensis LMG 21833	Neobacillus soli DSM 15604	82.5627	5332	5405	3518	0.655304
Neobacillus bataviensis LMG 21833	Neobacillus rhizosphaerae CIP 111895	82.1227	5332	4835	2994	0.588964
Neobacillus bataviensis LMG 21833	Neobacillus jeddahensis JCE	81.5648	5332	4647	2972	0.595651
Neobacillus bataviensis LMG 21833	Neobacillus drentensis FJAT-10044	80.3977	5332	4966	3208	0.623034
Neobacillus bataviensis LMG 21833	Neobacillus cucumis DSM 101566	78.6743	5332	5793	2965	0.533034
Neobacillus bataviensis LMG 21833	Neobacillus pocheonensis KCTC 13943 1	77.7553	5332	7135	2698	0.432823
Neobacillus bataviensis LMG 21833	Neobacillus sedimentimangrovi FJAT-2464	77.7205	5332	3271	2298	0.534232
Neobacillus bataviensis LMG 21833	Neobacillus rhizophilus FJAT-49825	77.5293	5332	5999	3442	0.607537
Neobacillus bataviensis LMG 21833	Neobacillus citreus FJAT-50051	77.4489	5332	5917	3414	0.606987
Neobacillus bataviensis LMG 21833	Neobacillus mesonae FJAT-13985	77.2423	5332	5535	3235	0.595381
Neobacillus bataviensis LMG 21833	Neobacillus kokaensis LOB 377	77.1882	5332	5228	3143	0.595265
Neobacillus bataviensis LMG 21833	Neobacillus thermocopriae SgZ-7	77.1149	5332	3117	2285	0.540892
Neobacillus bataviensis LMG 21833	Neobacillus paridis YIM B02564	76.5341	5332	4867	2540	0.498088
Neobacillus bataviensis LMG 21833	Neobacillus massiliamazoniensis LF1	76.4406	5332	5302	2824	0.531127
Neobacillus bataviensis LMG 21833	Neobacillus niacini NBRC 15566	76.1492	5332	5949	3291	0.583459
Neobacillus bataviensis LMG 21833	Neobacillus driksii 179-C4-2-HS	76.1233	5332	5791	3096	0.556684
Neobacillus bataviensis LMG 21833	Neobacillus fumarioli NBRC 102428	76.1062	5332	3382	2332	0.535231
Neobacillus bataviensis LMG 21833	Neobacillus endophyticus BRMEA1	76.0066	5332	5533	2745	0.505292
Neobacillus bataviensis LMG 21833	Neobacillus dielmonensis FF4	75.7046	5332	4345	2716	0.561331
Neobacillus bataviensis LMG 21833	Neobacillus muris DSM 110989	75.3651	5332	4798	2865	0.565647
Neobacillus bataviensis LMG 21833	Neobacillus terrae C11	72.469	5332	5471	2774	0.513561
Neobacillus bataviensis LMG 21833	Neobacillus piezotolerans YLB-04	69.5746	5332	4498	2470	0.502543
Neobacillus bataviensis LMG 21833	Strain SCS-31	69.5213	5332	4587	2448	0.493598
Neobacillus bataviensis LMG 21833	Neobacillus notoginsengisoli JCM 30743	69.4097	5332	4715	2491	0.495869

## Sheet: Supplementary table 6-D
Supplementary table 6-D. AAI values of Strain SCS-151 compared with relative species
Species 1	Species 2	AAI	CDS count 1	CDS count 2	Matched count	Proteome cov.
Strain SCS-151	Strain SCS-151	100	5079	5079	5049	0.994093
Strain SCS-151	Litchfieldia luteola YIM 93174	66.9987	5079	4290	2128	0.454264
Strain SCS-151	Bacillus songklensis CCUG 61889	66.8402	5079	4992	1931	0.383477
Strain SCS-151	Litchfieldia alkalitelluris DSM 16976	66.7475	5079	5035	2043	0.403994
Strain SCS-151	Bacillus timonensis isolate MGYG-HGUT-01405	66.6319	5079	4650	2000	0.411142
Strain SCS-151	Fredinandcohnia sp. QZ13	66.5615	5079	4651	2007	0.412539
Strain SCS-151	Litchfieldia salsa IBRC-M10078	66.5145	5079	4599	2032	0.419921
Strain SCS-151	Fredinandcohnia onubensis 0911MAR22V3	66.5022	5079	4694	2025	0.414407
Strain SCS-151	Litchfieldia sinesaloumensis Marseille-P3516	66.3358	5079	4347	2002	0.424783
Strain SCS-151	Bacillus fengqiuensis DSM 26745	66.2776	5079	5483	2012	0.380988
Strain SCS-151	Fredinandcohnia sp. FSL W7-1320	66.2492	5079	5198	2086	0.405955
Strain SCS-151	Bacillus massiliigabonensis Marseille-P2639	65.2199	5079	5101	2130	0.418468
Strain SCS-151	Cytobacillus depressus BZ1	65.1324	5079	5216	1952	0.379213
Strain SCS-151	Sutcliffiella halmapala DSM 8723	65.0627	5079	4565	2056	0.426379
Strain SCS-151	Sutcliffiella horikoshii 20a	64.9942	5079	4332	2080	0.442036
Strain SCS-151	Sutcliffiella deserti DG-18	64.9383	5079	3387	1621	0.382944
Strain SCS-151	Cytobacillus citreus FJAT-49705	64.8518	5079	5156	2072	0.404885
Strain SCS-151	Sutcliffiella cohnii DSM 6307	64.8379	5079	4921	2048	0.4096
Strain SCS-151	Sutcliffiella tianshenii DSM 25879	64.8189	5079	4257	2068	0.443016
Fredinandcohnia onubensis 0911MAR22V3	Strain SCS-151	66.5022	4694	5079	2025	0.414407
Fredinandcohnia onubensis 0911MAR22V3	Fredinandcohnia onubensis 0911MAR22V3	100	4694	4694	4694	1
Fredinandcohnia onubensis 0911MAR22V3	Cytobacillus depressus BZ1	66.86	4694	5216	2369	0.478103
Fredinandcohnia onubensis 0911MAR22V3	Bacillus massiliigabonensis Marseille-P2639	67.0515	4694	5101	2418	0.493721
Fredinandcohnia onubensis 0911MAR22V3	Litchfieldia sinesaloumensis Marseille-P3516	85.6942	4694	4347	3303	0.730671
Fredinandcohnia onubensis 0911MAR22V3	Sutcliffiella deserti DG-18	65.6428	4694	3387	1794	0.444004
Fredinandcohnia onubensis 0911MAR22V3	Bacillus songklensis CCUG 61889	67.0623	4694	4992	2111	0.435887
Fredinandcohnia onubensis 0911MAR22V3	Sutcliffiella cohnii DSM 6307	66.1597	4694	4921	2507	0.521477
Fredinandcohnia onubensis 0911MAR22V3	Bacillus timonensis isolate MGYG-HGUT-01405	86.9892	4694	4650	3417	0.731378
Fredinandcohnia onubensis 0911MAR22V3	Litchfieldia luteola YIM 93174	69.8526	4694	4290	2515	0.559884
Fredinandcohnia onubensis 0911MAR22V3	Sutcliffiella horikoshii 20a	65.8141	4694	4332	2237	0.495679
Fredinandcohnia onubensis 0911MAR22V3	Cytobacillus citreus FJAT-49705	66.6618	4694	5156	2313	0.469645
Fredinandcohnia onubensis 0911MAR22V3	Fredinandcohnia sp. FSL W7-1320	94.0647	4694	5198	3881	0.784674
Fredinandcohnia onubensis 0911MAR22V3	Litchfieldia salsa IBRC-M10078	69.0395	4694	4599	2400	0.516518
Fredinandcohnia onubensis 0911MAR22V3	Bacillus fengqiuensis DSM 26745	66.5859	4694	5483	2255	0.443156
Fredinandcohnia onubensis 0911MAR22V3	Fredinandcohnia sp. QZ13	86.7202	4694	4651	3515	0.752274
Fredinandcohnia onubensis 0911MAR22V3	Sutcliffiella halmapala DSM 8723	65.7984	4694	4565	2292	0.495086
Fredinandcohnia onubensis 0911MAR22V3	Litchfieldia alkalitelluris DSM 16976	69.0341	4694	5035	2481	0.510022
Fredinandcohnia onubensis 0911MAR22V3	Sutcliffiella tianshenii DSM 25879	65.7482	4694	4257	2296	0.513015
Cytobacillus depressus BZ1	Strain SCS-151	65.1324	5216	5079	1952	0.379213
Cytobacillus depressus BZ1	Fredinandcohnia onubensis 0911MAR22V3	66.86	5216	4694	2369	0.478103
Cytobacillus depressus BZ1	Cytobacillus depressus BZ1	100	5216	5216	5205	0.997891
Cytobacillus depressus BZ1	Bacillus massiliigabonensis Marseille-P2639	76.5749	5216	5101	2751	0.533295
Cytobacillus depressus BZ1	Litchfieldia sinesaloumensis Marseille-P3516	66.8236	5216	4347	2203	0.460734
Cytobacillus depressus BZ1	Sutcliffiella deserti DG-18	65.001	5216	3387	1638	0.380797
Cytobacillus depressus BZ1	Bacillus songklensis CCUG 61889	66.4743	5216	4992	2099	0.411246
Cytobacillus depressus BZ1	Sutcliffiella cohnii DSM 6307	65.6877	5216	4921	2207	0.435435
Cytobacillus depressus BZ1	Bacillus timonensis isolate MGYG-HGUT-01405	67.0589	5216	4650	2301	0.46645
Cytobacillus depressus BZ1	Litchfieldia luteola YIM 93174	66.5762	5216	4290	2166	0.455712
Cytobacillus depressus BZ1	Sutcliffiella horikoshii 20a	65.4575	5216	4332	2078	0.435274
Cytobacillus depressus BZ1	Cytobacillus citreus FJAT-49705	79.5106	5216	5156	2985	0.575588
Cytobacillus depressus BZ1	Fredinandcohnia sp. FSL W7-1320	66.8094	5216	5198	2403	0.461494
Cytobacillus depressus BZ1	Litchfieldia salsa IBRC-M10078	65.945	5216	4599	2101	0.42812
Cytobacillus depressus BZ1	Bacillus fengqiuensis DSM 26745	66.3404	5216	5483	2301	0.430134
Cytobacillus depressus BZ1	Fredinandcohnia sp. QZ13	67.0974	5216	4651	2371	0.480592
Cytobacillus depressus BZ1	Sutcliffiella halmapala DSM 8723	65.654	5216	4565	2232	0.456395
Cytobacillus depressus BZ1	Litchfieldia alkalitelluris DSM 16976	65.8736	5216	5035	2123	0.414203
Cytobacillus depressus BZ1	Sutcliffiella tianshenii DSM 25879	65.4088	5216	4257	2118	0.447166
Bacillus massiliigabonensis Marseille-P2639	Strain SCS-151	65.2199	5101	5079	2130	0.418468
Bacillus massiliigabonensis Marseille-P2639	Fredinandcohnia onubensis 0911MAR22V3	67.0515	5101	4694	2418	0.493721
Bacillus massiliigabonensis Marseille-P2639	Cytobacillus depressus BZ1	76.5749	5101	5216	2751	0.533295
Bacillus massiliigabonensis Marseille-P2639	Bacillus massiliigabonensis Marseille-P2639	100	5101	5101	4977	0.975691
Bacillus massiliigabonensis Marseille-P2639	Litchfieldia sinesaloumensis Marseille-P3516	66.9511	5101	4347	2341	0.495555
Bacillus massiliigabonensis Marseille-P2639	Sutcliffiella deserti DG-18	65.2832	5101	3387	1701	0.400801
Bacillus massiliigabonensis Marseille-P2639	Bacillus songklensis CCUG 61889	66.7226	5101	4992	2079	0.411969
Bacillus massiliigabonensis Marseille-P2639	Sutcliffiella cohnii DSM 6307	65.1194	5101	4921	2318	0.462582
Bacillus massiliigabonensis Marseille-P2639	Bacillus timonensis isolate MGYG-HGUT-01405	66.9906	5101	4650	2344	0.480771
Bacillus massiliigabonensis Marseille-P2639	Litchfieldia luteola YIM 93174	66.9084	5101	4290	2289	0.487488
Bacillus massiliigabonensis Marseille-P2639	Sutcliffiella horikoshii 20a	65.0906	5101	4332	2208	0.468144
Bacillus massiliigabonensis Marseille-P2639	Cytobacillus citreus FJAT-49705	77.9617	5101	5156	2941	0.573462
Bacillus massiliigabonensis Marseille-P2639	Fredinandcohnia sp. FSL W7-1320	66.9606	5101	5198	2486	0.482765
Bacillus massiliigabonensis Marseille-P2639	Litchfieldia salsa IBRC-M10078	66.0095	5101	4599	2180	0.449485
Bacillus massiliigabonensis Marseille-P2639	Bacillus fengqiuensis DSM 26745	66.0035	5101	5483	2304	0.435374
Bacillus massiliigabonensis Marseille-P2639	Fredinandcohnia sp. QZ13	67.0224	5101	4651	2385	0.48913
Bacillus massiliigabonensis Marseille-P2639	Sutcliffiella halmapala DSM 8723	65.7074	5101	4565	2275	0.470722
Bacillus massiliigabonensis Marseille-P2639	Litchfieldia alkalitelluris DSM 16976	65.9944	5101	5035	2181	0.430347
Bacillus massiliigabonensis Marseille-P2639	Sutcliffiella tianshenii DSM 25879	65.2859	5101	4257	2207	0.471682
Litchfieldia sinesaloumensis Marseille-P3516	Strain SCS-151	66.3358	4347	5079	2002	0.424783
Litchfieldia sinesaloumensis Marseille-P3516	Fredinandcohnia onubensis 0911MAR22V3	85.6942	4347	4694	3303	0.730671
Litchfieldia sinesaloumensis Marseille-P3516	Cytobacillus depressus BZ1	66.8236	4347	5216	2203	0.460734
Litchfieldia sinesaloumensis Marseille-P3516	Bacillus massiliigabonensis Marseille-P2639	66.9511	4347	5101	2341	0.495555
Litchfieldia sinesaloumensis Marseille-P3516	Litchfieldia sinesaloumensis Marseille-P3516	100	4347	4347	4294	0.987808
Litchfieldia sinesaloumensis Marseille-P3516	Sutcliffiella deserti DG-18	65.532	4347	3387	1809	0.467804
Litchfieldia sinesaloumensis Marseille-P3516	Bacillus songklensis CCUG 61889	67.1359	4347	4992	2027	0.434094
Litchfieldia sinesaloumensis Marseille-P3516	Sutcliffiella cohnii DSM 6307	66.1648	4347	4921	2458	0.530427
Litchfieldia sinesaloumensis Marseille-P3516	Bacillus timonensis isolate MGYG-HGUT-01405	85.0709	4347	4650	3176	0.706013
Litchfieldia sinesaloumensis Marseille-P3516	Litchfieldia luteola YIM 93174	69.8051	4347	4290	2454	0.568253
Litchfieldia sinesaloumensis Marseille-P3516	Sutcliffiella horikoshii 20a	65.9523	4347	4332	2207	0.508584
Litchfieldia sinesaloumensis Marseille-P3516	Cytobacillus citreus FJAT-49705	66.5137	4347	5156	2190	0.460907
Litchfieldia sinesaloumensis Marseille-P3516	Fredinandcohnia sp. FSL W7-1320	85.3481	4347	5198	3352	0.702357
Litchfieldia sinesaloumensis Marseille-P3516	Litchfieldia salsa IBRC-M10078	69.1601	4347	4599	2424	0.541918
Litchfieldia sinesaloumensis Marseille-P3516	Bacillus fengqiuensis DSM 26745	66.566	4347	5483	2171	0.441709
Litchfieldia sinesaloumensis Marseille-P3516	Fredinandcohnia sp. QZ13	84.7687	4347	4651	3211	0.713714
Litchfieldia sinesaloumensis Marseille-P3516	Sutcliffiella halmapala DSM 8723	65.8681	4347	4565	2275	0.510548
Litchfieldia sinesaloumensis Marseille-P3516	Litchfieldia alkalitelluris DSM 16976	69.1067	4347	5035	2502	0.533362
Litchfieldia sinesaloumensis Marseille-P3516	Sutcliffiella tianshenii DSM 25879	65.7623	4347	4257	2256	0.524407
Sutcliffiella deserti DG-18	Strain SCS-151	64.9383	3387	5079	1621	0.382944
Sutcliffiella deserti DG-18	Fredinandcohnia onubensis 0911MAR22V3	65.6428	3387	4694	1794	0.444004
Sutcliffiella deserti DG-18	Cytobacillus depressus BZ1	65.001	3387	5216	1638	0.380797
Sutcliffiella deserti DG-18	Bacillus massiliigabonensis Marseille-P2639	65.2832	3387	5101	1701	0.400801
Sutcliffiella deserti DG-18	Litchfieldia sinesaloumensis Marseille-P3516	65.532	3387	4347	1809	0.467804
Sutcliffiella deserti DG-18	Sutcliffiella deserti DG-18	100	3387	3387	3387	1
Sutcliffiella deserti DG-18	Bacillus songklensis CCUG 61889	66.1583	3387	4992	1572	0.375224
Sutcliffiella deserti DG-18	Sutcliffiella cohnii DSM 6307	70.5385	3387	4921	2159	0.51974
Sutcliffiella deserti DG-18	Bacillus timonensis isolate MGYG-HGUT-01405	65.7268	3387	4650	1754	0.436481
Sutcliffiella deserti DG-18	Litchfieldia luteola YIM 93174	66.7146	3387	4290	1985	0.517129
Sutcliffiella deserti DG-18	Sutcliffiella horikoshii 20a	77.0395	3387	4332	2437	0.631429
Sutcliffiella deserti DG-18	Cytobacillus citreus FJAT-49705	64.9713	3387	5156	1634	0.382535
Sutcliffiella deserti DG-18	Fredinandcohnia sp. FSL W7-1320	65.3808	3387	5198	1803	0.420035
Sutcliffiella deserti DG-18	Litchfieldia salsa IBRC-M10078	65.8902	3387	4599	1846	0.462309
Sutcliffiella deserti DG-18	Bacillus fengqiuensis DSM 26745	65.8453	3387	5483	1719	0.387599
Sutcliffiella deserti DG-18	Fredinandcohnia sp. QZ13	65.5342	3387	4651	1770	0.440408
Sutcliffiella deserti DG-18	Sutcliffiella halmapala DSM 8723	80.5886	3387	4565	2337	0.587777
Sutcliffiella deserti DG-18	Litchfieldia alkalitelluris DSM 16976	65.905	3387	5035	1905	0.452387
Sutcliffiella deserti DG-18	Sutcliffiella tianshenii DSM 25879	79.7342	3387	4257	2432	0.636316
Bacillus songklensis CCUG 61889	Strain SCS-151	66.8402	4992	5079	1931	0.383477
Bacillus songklensis CCUG 61889	Fredinandcohnia onubensis 0911MAR22V3	67.0623	4992	4694	2111	0.435887
Bacillus songklensis CCUG 61889	Cytobacillus depressus BZ1	66.4743	4992	5216	2099	0.411246
Bacillus songklensis CCUG 61889	Bacillus massiliigabonensis Marseille-P2639	66.7226	4992	5101	2079	0.411969
Bacillus songklensis CCUG 61889	Litchfieldia sinesaloumensis Marseille-P3516	67.1359	4992	4347	2027	0.434094
Bacillus songklensis CCUG 61889	Sutcliffiella deserti DG-18	66.1583	4992	3387	1572	0.375224
Bacillus songklensis CCUG 61889	Bacillus songklensis CCUG 61889	100	4992	4992	4990	0.999599
Bacillus songklensis CCUG 61889	Sutcliffiella cohnii DSM 6307	66.3804	4992	4921	2049	0.413397
Bacillus songklensis CCUG 61889	Bacillus timonensis isolate MGYG-HGUT-01405	67.3117	4992	4650	2101	0.435802
Bacillus songklensis CCUG 61889	Litchfieldia luteola YIM 93174	67.8331	4992	4290	2059	0.443654
Bacillus songklensis CCUG 61889	Sutcliffiella horikoshii 20a	66.543	4992	4332	2052	0.440154
Bacillus songklensis CCUG 61889	Cytobacillus citreus FJAT-49705	66.851	4992	5156	2075	0.408948
Bacillus songklensis CCUG 61889	Fredinandcohnia sp. FSL W7-1320	66.8582	4992	5198	2155	0.422964
Bacillus songklensis CCUG 61889	Litchfieldia salsa IBRC-M10078	67.1994	4992	4599	2075	0.432697
Bacillus songklensis CCUG 61889	Bacillus fengqiuensis DSM 26745	81.9972	4992	5483	3249	0.620334
Bacillus songklensis CCUG 61889	Fredinandcohnia sp. QZ13	67.2538	4992	4651	2078	0.430986
Bacillus songklensis CCUG 61889	Sutcliffiella halmapala DSM 8723	66.5245	4992	4565	2074	0.434027
Bacillus songklensis CCUG 61889	Litchfieldia alkalitelluris DSM 16976	67.2671	4992	5035	2103	0.419467
Bacillus songklensis CCUG 61889	Sutcliffiella tianshenii DSM 25879	66.596	4992	4257	2058	0.445021
Sutcliffiella cohnii DSM 6307	Strain SCS-151	64.8379	4921	5079	2048	0.4096
Sutcliffiella cohnii DSM 6307	Fredinandcohnia onubensis 0911MAR22V3	66.1597	4921	4694	2507	0.521477
Sutcliffiella cohnii DSM 6307	Cytobacillus depressus BZ1	65.6877	4921	5216	2207	0.435435
Sutcliffiella cohnii DSM 6307	Bacillus massiliigabonensis Marseille-P2639	65.1194	4921	5101	2318	0.462582
Sutcliffiella cohnii DSM 6307	Litchfieldia sinesaloumensis Marseille-P3516	66.1648	4921	4347	2458	0.530427
Sutcliffiella cohnii DSM 6307	Sutcliffiella deserti DG-18	70.5385	4921	3387	2159	0.51974
Sutcliffiella cohnii DSM 6307	Bacillus songklensis CCUG 61889	66.3804	4921	4992	2049	0.413397
Sutcliffiella cohnii DSM 6307	Sutcliffiella cohnii DSM 6307	100	4921	4921	4903	0.996342
Sutcliffiella cohnii DSM 6307	Bacillus timonensis isolate MGYG-HGUT-01405	66.2315	4921	4650	2445	0.510918
Sutcliffiella cohnii DSM 6307	Litchfieldia luteola YIM 93174	66.5596	4921	4290	2478	0.538052
Sutcliffiella cohnii DSM 6307	Sutcliffiella horikoshii 20a	70.1976	4921	4332	2708	0.585324
Sutcliffiella cohnii DSM 6307	Cytobacillus citreus FJAT-49705	65.0866	4921	5156	2204	0.437432
Sutcliffiella cohnii DSM 6307	Fredinandcohnia sp. FSL W7-1320	66.3636	4921	5198	2569	0.507758
Sutcliffiella cohnii DSM 6307	Litchfieldia salsa IBRC-M10078	66.0682	4921	4599	2315	0.486345
Sutcliffiella cohnii DSM 6307	Bacillus fengqiuensis DSM 26745	65.8621	4921	5483	2238	0.430219
Sutcliffiella cohnii DSM 6307	Fredinandcohnia sp. QZ13	66.2974	4921	4651	2457	0.513372
Sutcliffiella cohnii DSM 6307	Sutcliffiella halmapala DSM 8723	70.4406	4921	4565	2778	0.585705
Sutcliffiella cohnii DSM 6307	Litchfieldia alkalitelluris DSM 16976	65.9671	4921	5035	2408	0.483728
Sutcliffiella cohnii DSM 6307	Sutcliffiella tianshenii DSM 25879	70.4401	4921	4257	2715	0.591632
Bacillus timonensis isolate MGYG-HGUT-01405	Strain SCS-151	66.6319	4650	5079	2000	0.411142
Bacillus timonensis isolate MGYG-HGUT-01405	Fredinandcohnia onubensis 0911MAR22V3	86.9892	4650	4694	3417	0.731378
Bacillus timonensis isolate MGYG-HGUT-01405	Cytobacillus depressus BZ1	67.0589	4650	5216	2301	0.46645
Bacillus timonensis isolate MGYG-HGUT-01405	Bacillus massiliigabonensis Marseille-P2639	66.9906	4650	5101	2344	0.480771
Bacillus timonensis isolate MGYG-HGUT-01405	Litchfieldia sinesaloumensis Marseille-P3516	85.0709	4650	4347	3176	0.706013
Bacillus timonensis isolate MGYG-HGUT-01405	Sutcliffiella deserti DG-18	65.7268	4650	3387	1754	0.436481
Bacillus timonensis isolate MGYG-HGUT-01405	Bacillus songklensis CCUG 61889	67.3117	4650	4992	2101	0.435802
Bacillus timonensis isolate MGYG-HGUT-01405	Sutcliffiella cohnii DSM 6307	66.2315	4650	4921	2445	0.510918
Bacillus timonensis isolate MGYG-HGUT-01405	Bacillus timonensis isolate MGYG-HGUT-01405	100	4650	4650	4606	0.990538
Bacillus timonensis isolate MGYG-HGUT-01405	Litchfieldia luteola YIM 93174	70.0775	4650	4290	2422	0.541834
Bacillus timonensis isolate MGYG-HGUT-01405	Sutcliffiella horikoshii 20a	66.02	4650	4332	2171	0.483411
Bacillus timonensis isolate MGYG-HGUT-01405	Cytobacillus citreus FJAT-49705	66.8154	4650	5156	2268	0.462574
Bacillus timonensis isolate MGYG-HGUT-01405	Fredinandcohnia sp. FSL W7-1320	86.6483	4650	5198	3448	0.700244
Bacillus timonensis isolate MGYG-HGUT-01405	Litchfieldia salsa IBRC-M10078	68.8451	4650	4599	2370	0.512488
Bacillus timonensis isolate MGYG-HGUT-01405	Bacillus fengqiuensis DSM 26745	66.7179	4650	5483	2247	0.443501
Bacillus timonensis isolate MGYG-HGUT-01405	Fredinandcohnia sp. QZ13	87.3405	4650	4651	3371	0.724868
Bacillus timonensis isolate MGYG-HGUT-01405	Sutcliffiella halmapala DSM 8723	66.002	4650	4565	2255	0.489419
Bacillus timonensis isolate MGYG-HGUT-01405	Litchfieldia alkalitelluris DSM 16976	68.9265	4650	5035	2446	0.505111
Bacillus timonensis isolate MGYG-HGUT-01405	Sutcliffiella tianshenii DSM 25879	65.9756	4650	4257	2251	0.505445
Litchfieldia luteola YIM 93174	Strain SCS-151	66.9987	4290	5079	2128	0.454264
Litchfieldia luteola YIM 93174	Fredinandcohnia onubensis 0911MAR22V3	69.8526	4290	4694	2515	0.559884
Litchfieldia luteola YIM 93174	Cytobacillus depressus BZ1	66.5762	4290	5216	2166	0.455712
Litchfieldia luteola YIM 93174	Bacillus massiliigabonensis Marseille-P2639	66.9084	4290	5101	2289	0.487488
Litchfieldia luteola YIM 93174	Litchfieldia sinesaloumensis Marseille-P3516	69.8051	4290	4347	2454	0.568253
Litchfieldia luteola YIM 93174	Sutcliffiella deserti DG-18	66.7146	4290	3387	1985	0.517129
Litchfieldia luteola YIM 93174	Bacillus songklensis CCUG 61889	67.8331	4290	4992	2059	0.443654
Litchfieldia luteola YIM 93174	Sutcliffiella cohnii DSM 6307	66.5596	4290	4921	2478	0.538052
Litchfieldia luteola YIM 93174	Bacillus timonensis isolate MGYG-HGUT-01405	70.0775	4290	4650	2422	0.541834
Litchfieldia luteola YIM 93174	Litchfieldia luteola YIM 93174	100	4290	4290	4290	1
Litchfieldia luteola YIM 93174	Sutcliffiella horikoshii 20a	66.7325	4290	4332	2398	0.556251
Litchfieldia luteola YIM 93174	Cytobacillus citreus FJAT-49705	66.6899	4290	5156	2199	0.465594
Litchfieldia luteola YIM 93174	Fredinandcohnia sp. FSL W7-1320	69.7538	4290	5198	2514	0.529933
Litchfieldia luteola YIM 93174	Litchfieldia salsa IBRC-M10078	70.1338	4290	4599	2494	0.561143
Litchfieldia luteola YIM 93174	Bacillus fengqiuensis DSM 26745	67.3036	4290	5483	2251	0.460657
Litchfieldia luteola YIM 93174	Fredinandcohnia sp. QZ13	69.8163	4290	4651	2452	0.548485
Litchfieldia luteola YIM 93174	Sutcliffiella halmapala DSM 8723	66.9312	4290	4565	2365	0.534161
Litchfieldia luteola YIM 93174	Litchfieldia alkalitelluris DSM 16976	69.8476	4290	5035	2666	0.571796
Litchfieldia luteola YIM 93174	Sutcliffiella tianshenii DSM 25879	66.5586	4290	4257	2430	0.568621
Sutcliffiella horikoshii 20a	Strain SCS-151	64.9942	4332	5079	2080	0.442036
Sutcliffiella horikoshii 20a	Fredinandcohnia onubensis 0911MAR22V3	65.8141	4332	4694	2237	0.495679
Sutcliffiella horikoshii 20a	Cytobacillus depressus BZ1	65.4575	4332	5216	2078	0.435274
Sutcliffiella horikoshii 20a	Bacillus massiliigabonensis Marseille-P2639	65.0906	4332	5101	2208	0.468144
Sutcliffiella horikoshii 20a	Litchfieldia sinesaloumensis Marseille-P3516	65.9523	4332	4347	2207	0.508584
Sutcliffiella horikoshii 20a	Sutcliffiella deserti DG-18	77.0395	4332	3387	2437	0.631429
Sutcliffiella horikoshii 20a	Bacillus songklensis CCUG 61889	66.543	4332	4992	2052	0.440154
Sutcliffiella horikoshii 20a	Sutcliffiella cohnii DSM 6307	70.1976	4332	4921	2708	0.585324
Sutcliffiella horikoshii 20a	Bacillus timonensis isolate MGYG-HGUT-01405	66.02	4332	4650	2171	0.483411
Sutcliffiella horikoshii 20a	Litchfieldia luteola YIM 93174	66.7325	4332	4290	2398	0.556251
Sutcliffiella horikoshii 20a	Sutcliffiella horikoshii 20a	100	4332	4332	4298	0.992151
Sutcliffiella horikoshii 20a	Cytobacillus citreus FJAT-49705	65.0653	4332	5156	2149	0.452993
Sutcliffiella horikoshii 20a	Fredinandcohnia sp. FSL W7-1320	65.5916	4332	5198	2278	0.478069
Sutcliffiella horikoshii 20a	Litchfieldia salsa IBRC-M10078	66.0676	4332	4599	2233	0.500056
Sutcliffiella horikoshii 20a	Bacillus fengqiuensis DSM 26745	66.0952	4332	5483	2231	0.45461
Sutcliffiella horikoshii 20a	Fredinandcohnia sp. QZ13	65.8197	4332	4651	2198	0.489369
Sutcliffiella horikoshii 20a	Sutcliffiella halmapala DSM 8723	77.9786	4332	4565	2981	0.670114
Sutcliffiella horikoshii 20a	Litchfieldia alkalitelluris DSM 16976	66.059	4332	5035	2291	0.489164
Sutcliffiella horikoshii 20a	Sutcliffiella tianshenii DSM 25879	78.33	4332	4257	3150	0.733496
Cytobacillus citreus FJAT-49705	Strain SCS-151	64.8518	5156	5079	2072	0.404885
Cytobacillus citreus FJAT-49705	Fredinandcohnia onubensis 0911MAR22V3	66.6618	5156	4694	2313	0.469645
Cytobacillus citreus FJAT-49705	Cytobacillus depressus BZ1	79.5106	5156	5216	2985	0.575588
Cytobacillus citreus FJAT-49705	Bacillus massiliigabonensis Marseille-P2639	77.9617	5156	5101	2941	0.573462
Cytobacillus citreus FJAT-49705	Litchfieldia sinesaloumensis Marseille-P3516	66.5137	5156	4347	2190	0.460907
Cytobacillus citreus FJAT-49705	Sutcliffiella deserti DG-18	64.9713	5156	3387	1634	0.382535
Cytobacillus citreus FJAT-49705	Bacillus songklensis CCUG 61889	66.851	5156	4992	2075	0.408948
Cytobacillus citreus FJAT-49705	Sutcliffiella cohnii DSM 6307	65.0866	5156	4921	2204	0.437432
Cytobacillus citreus FJAT-49705	Bacillus timonensis isolate MGYG-HGUT-01405	66.8154	5156	4650	2268	0.462574
Cytobacillus citreus FJAT-49705	Litchfieldia luteola YIM 93174	66.6899	5156	4290	2199	0.465594
Cytobacillus citreus FJAT-49705	Sutcliffiella horikoshii 20a	65.0653	5156	4332	2149	0.452993
Cytobacillus citreus FJAT-49705	Cytobacillus citreus FJAT-49705	100	5156	5156	5126	0.994182
Cytobacillus citreus FJAT-49705	Fredinandcohnia sp. FSL W7-1320	66.2807	5156	5198	2377	0.459146
Cytobacillus citreus FJAT-49705	Litchfieldia salsa IBRC-M10078	65.8891	5156	4599	2055	0.421322
Cytobacillus citreus FJAT-49705	Bacillus fengqiuensis DSM 26745	66.53	5156	5483	2252	0.423348
Cytobacillus citreus FJAT-49705	Fredinandcohnia sp. QZ13	66.7877	5156	4651	2319	0.472928
Cytobacillus citreus FJAT-49705	Sutcliffiella halmapala DSM 8723	65.2145	5156	4565	2203	0.453246
Cytobacillus citreus FJAT-49705	Litchfieldia alkalitelluris DSM 16976	66.0577	5156	5035	2112	0.414483
Cytobacillus citreus FJAT-49705	Sutcliffiella tianshenii DSM 25879	65.1811	5156	4257	2140	0.45469
Fredinandcohnia sp. FSL W7-1320	Strain SCS-151	66.2492	5198	5079	2086	0.405955
Fredinandcohnia sp. FSL W7-1320	Fredinandcohnia onubensis 0911MAR22V3	94.0647	5198	4694	3881	0.784674
Fredinandcohnia sp. FSL W7-1320	Cytobacillus depressus BZ1	66.8094	5198	5216	2403	0.461494
Fredinandcohnia sp. FSL W7-1320	Bacillus massiliigabonensis Marseille-P2639	66.9606	5198	5101	2486	0.482765
Fredinandcohnia sp. FSL W7-1320	Litchfieldia sinesaloumensis Marseille-P3516	85.3481	5198	4347	3352	0.702357
Fredinandcohnia sp. FSL W7-1320	Sutcliffiella deserti DG-18	65.3808	5198	3387	1803	0.420035
Fredinandcohnia sp. FSL W7-1320	Bacillus songklensis CCUG 61889	66.8582	5198	4992	2155	0.422964
Fredinandcohnia sp. FSL W7-1320	Sutcliffiella cohnii DSM 6307	66.3636	5198	4921	2569	0.507758
Fredinandcohnia sp. FSL W7-1320	Bacillus timonensis isolate MGYG-HGUT-01405	86.6483	5198	4650	3448	0.700244
Fredinandcohnia sp. FSL W7-1320	Litchfieldia luteola YIM 93174	69.7538	5198	4290	2514	0.529933
Fredinandcohnia sp. FSL W7-1320	Sutcliffiella horikoshii 20a	65.5916	5198	4332	2278	0.478069
Fredinandcohnia sp. FSL W7-1320	Cytobacillus citreus FJAT-49705	66.2807	5198	5156	2377	0.459146
Fredinandcohnia sp. FSL W7-1320	Fredinandcohnia sp. FSL W7-1320	100	5198	5198	5128	0.986533
Fredinandcohnia sp. FSL W7-1320	Litchfieldia salsa IBRC-M10078	68.8189	5198	4599	2451	0.500357
Fredinandcohnia sp. FSL W7-1320	Bacillus fengqiuensis DSM 26745	66.3639	5198	5483	2318	0.434042
Fredinandcohnia sp. FSL W7-1320	Fredinandcohnia sp. QZ13	86.0983	5198	4651	3496	0.70992
Fredinandcohnia sp. FSL W7-1320	Sutcliffiella halmapala DSM 8723	65.543	5198	4565	2364	0.484277
Fredinandcohnia sp. FSL W7-1320	Litchfieldia alkalitelluris DSM 16976	68.702	5198	5035	2526	0.493697
Fredinandcohnia sp. FSL W7-1320	Sutcliffiella tianshenii DSM 25879	65.7054	5198	4257	2308	0.488207
Litchfieldia salsa IBRC-M10078	Strain SCS-151	66.5145	4599	5079	2032	0.419921
Litchfieldia salsa IBRC-M10078	Fredinandcohnia onubensis 0911MAR22V3	69.0395	4599	4694	2400	0.516518
Litchfieldia salsa IBRC-M10078	Cytobacillus depressus BZ1	65.945	4599	5216	2101	0.42812
Litchfieldia salsa IBRC-M10078	Bacillus massiliigabonensis Marseille-P2639	66.0095	4599	5101	2180	0.449485
Litchfieldia salsa IBRC-M10078	Litchfieldia sinesaloumensis Marseille-P3516	69.1601	4599	4347	2424	0.541918
Litchfieldia salsa IBRC-M10078	Sutcliffiella deserti DG-18	65.8902	4599	3387	1846	0.462309
Litchfieldia salsa IBRC-M10078	Bacillus songklensis CCUG 61889	67.1994	4599	4992	2075	0.432697
Litchfieldia salsa IBRC-M10078	Sutcliffiella cohnii DSM 6307	66.0682	4599	4921	2315	0.486345
Litchfieldia salsa IBRC-M10078	Bacillus timonensis isolate MGYG-HGUT-01405	68.8451	4599	4650	2370	0.512488
Litchfieldia salsa IBRC-M10078	Litchfieldia luteola YIM 93174	70.1338	4599	4290	2494	0.561143
Litchfieldia salsa IBRC-M10078	Sutcliffiella horikoshii 20a	66.0676	4599	4332	2233	0.500056
Litchfieldia salsa IBRC-M10078	Cytobacillus citreus FJAT-49705	65.8891	4599	5156	2055	0.421322
Litchfieldia salsa IBRC-M10078	Fredinandcohnia sp. FSL W7-1320	68.8189	4599	5198	2451	0.500357
Litchfieldia salsa IBRC-M10078	Litchfieldia salsa IBRC-M10078	100	4599	4599	4588	0.997608
Litchfieldia salsa IBRC-M10078	Bacillus fengqiuensis DSM 26745	66.5895	4599	5483	2268	0.449911
Litchfieldia salsa IBRC-M10078	Fredinandcohnia sp. QZ13	68.9034	4599	4651	2330	0.503784
Litchfieldia salsa IBRC-M10078	Sutcliffiella halmapala DSM 8723	65.9608	4599	4565	2227	0.486032
Litchfieldia salsa IBRC-M10078	Litchfieldia alkalitelluris DSM 16976	77.8891	4599	5035	3217	0.667843
Litchfieldia salsa IBRC-M10078	Sutcliffiella tianshenii DSM 25879	65.9565	4599	4257	2224	0.502258
Bacillus fengqiuensis DSM 26745	Strain SCS-151	66.2776	5483	5079	2012	0.380988
Bacillus fengqiuensis DSM 26745	Fredinandcohnia onubensis 0911MAR22V3	66.5859	5483	4694	2255	0.443156
Bacillus fengqiuensis DSM 26745	Cytobacillus depressus BZ1	66.3404	5483	5216	2301	0.430134
Bacillus fengqiuensis DSM 26745	Bacillus massiliigabonensis Marseille-P2639	66.0035	5483	5101	2304	0.435374
Bacillus fengqiuensis DSM 26745	Litchfieldia sinesaloumensis Marseille-P3516	66.566	5483	4347	2171	0.441709
Bacillus fengqiuensis DSM 26745	Sutcliffiella deserti DG-18	65.8453	5483	3387	1719	0.387599
Bacillus fengqiuensis DSM 26745	Bacillus songklensis CCUG 61889	81.9972	5483	4992	3249	0.620334
Bacillus fengqiuensis DSM 26745	Sutcliffiella cohnii DSM 6307	65.8621	5483	4921	2238	0.430219
Bacillus fengqiuensis DSM 26745	Bacillus timonensis isolate MGYG-HGUT-01405	66.7179	5483	4650	2247	0.443501
Bacillus fengqiuensis DSM 26745	Litchfieldia luteola YIM 93174	67.3036	5483	4290	2251	0.460657
Bacillus fengqiuensis DSM 26745	Sutcliffiella horikoshii 20a	66.0952	5483	4332	2231	0.45461
Bacillus fengqiuensis DSM 26745	Cytobacillus citreus FJAT-49705	66.53	5483	5156	2252	0.423348
Bacillus fengqiuensis DSM 26745	Fredinandcohnia sp. FSL W7-1320	66.3639	5483	5198	2318	0.434042
Bacillus fengqiuensis DSM 26745	Litchfieldia salsa IBRC-M10078	66.5895	5483	4599	2268	0.449911
Bacillus fengqiuensis DSM 26745	Bacillus fengqiuensis DSM 26745	100	5483	5483	5482	0.999818
Bacillus fengqiuensis DSM 26745	Fredinandcohnia sp. QZ13	66.5569	5483	4651	2230	0.440103
Bacillus fengqiuensis DSM 26745	Sutcliffiella halmapala DSM 8723	66.2702	5483	4565	2258	0.449443
Bacillus fengqiuensis DSM 26745	Litchfieldia alkalitelluris DSM 16976	66.5698	5483	5035	2295	0.436395
Bacillus fengqiuensis DSM 26745	Sutcliffiella tianshenii DSM 25879	66.2482	5483	4257	2249	0.461807
Fredinandcohnia sp. QZ13	Strain SCS-151	66.5615	4651	5079	2007	0.412539
Fredinandcohnia sp. QZ13	Fredinandcohnia onubensis 0911MAR22V3	86.7202	4651	4694	3515	0.752274
Fredinandcohnia sp. QZ13	Cytobacillus depressus BZ1	67.0974	4651	5216	2371	0.480592
Fredinandcohnia sp. QZ13	Bacillus massiliigabonensis Marseille-P2639	67.0224	4651	5101	2385	0.48913
Fredinandcohnia sp. QZ13	Litchfieldia sinesaloumensis Marseille-P3516	84.7687	4651	4347	3211	0.713714
Fredinandcohnia sp. QZ13	Sutcliffiella deserti DG-18	65.5342	4651	3387	1770	0.440408
Fredinandcohnia sp. QZ13	Bacillus songklensis CCUG 61889	67.2538	4651	4992	2078	0.430986
Fredinandcohnia sp. QZ13	Sutcliffiella cohnii DSM 6307	66.2974	4651	4921	2457	0.513372
Fredinandcohnia sp. QZ13	Bacillus timonensis isolate MGYG-HGUT-01405	87.3405	4651	4650	3371	0.724868
Fredinandcohnia sp. QZ13	Litchfieldia luteola YIM 93174	69.8163	4651	4290	2452	0.548485
Fredinandcohnia sp. QZ13	Sutcliffiella horikoshii 20a	65.8197	4651	4332	2198	0.489369
Fredinandcohnia sp. QZ13	Cytobacillus citreus FJAT-49705	66.7877	4651	5156	2319	0.472928
Fredinandcohnia sp. QZ13	Fredinandcohnia sp. FSL W7-1320	86.0983	4651	5198	3496	0.70992
Fredinandcohnia sp. QZ13	Litchfieldia salsa IBRC-M10078	68.9034	4651	4599	2330	0.503784
Fredinandcohnia sp. QZ13	Bacillus fengqiuensis DSM 26745	66.5569	4651	5483	2230	0.440103
Fredinandcohnia sp. QZ13	Fredinandcohnia sp. QZ13	100	4651	4651	4631	0.9957
Fredinandcohnia sp. QZ13	Sutcliffiella halmapala DSM 8723	65.8547	4651	4565	2270	0.492622
Fredinandcohnia sp. QZ13	Litchfieldia alkalitelluris DSM 16976	68.8747	4651	5035	2411	0.497832
Fredinandcohnia sp. QZ13	Sutcliffiella tianshenii DSM 25879	65.6869	4651	4257	2258	0.50696
Sutcliffiella halmapala DSM 8723	Strain SCS-151	65.0627	4565	5079	2056	0.426379
Sutcliffiella halmapala DSM 8723	Fredinandcohnia onubensis 0911MAR22V3	65.7984	4565	4694	2292	0.495086
Sutcliffiella halmapala DSM 8723	Cytobacillus depressus BZ1	65.654	4565	5216	2232	0.456395
Sutcliffiella halmapala DSM 8723	Bacillus massiliigabonensis Marseille-P2639	65.7074	4565	5101	2275	0.470722
Sutcliffiella halmapala DSM 8723	Litchfieldia sinesaloumensis Marseille-P3516	65.8681	4565	4347	2275	0.510548
Sutcliffiella halmapala DSM 8723	Sutcliffiella deserti DG-18	80.5886	4565	3387	2337	0.587777
Sutcliffiella halmapala DSM 8723	Bacillus songklensis CCUG 61889	66.5245	4565	4992	2074	0.434027
Sutcliffiella halmapala DSM 8723	Sutcliffiella cohnii DSM 6307	70.4406	4565	4921	2778	0.585705
Sutcliffiella halmapala DSM 8723	Bacillus timonensis isolate MGYG-HGUT-01405	66.002	4565	4650	2255	0.489419
Sutcliffiella halmapala DSM 8723	Litchfieldia luteola YIM 93174	66.9312	4565	4290	2365	0.534161
Sutcliffiella halmapala DSM 8723	Sutcliffiella horikoshii 20a	77.9786	4565	4332	2981	0.670114
Sutcliffiella halmapala DSM 8723	Cytobacillus citreus FJAT-49705	65.2145	4565	5156	2203	0.453246
Sutcliffiella halmapala DSM 8723	Fredinandcohnia sp. FSL W7-1320	65.543	4565	5198	2364	0.484277
Sutcliffiella halmapala DSM 8723	Litchfieldia salsa IBRC-M10078	65.9608	4565	4599	2227	0.486032
Sutcliffiella halmapala DSM 8723	Bacillus fengqiuensis DSM 26745	66.2702	4565	5483	2258	0.449443
Sutcliffiella halmapala DSM 8723	Fredinandcohnia sp. QZ13	65.8547	4565	4651	2270	0.492622
Sutcliffiella halmapala DSM 8723	Sutcliffiella halmapala DSM 8723	100	4565	4565	4552	0.997152
Sutcliffiella halmapala DSM 8723	Litchfieldia alkalitelluris DSM 16976	66.2127	4565	5035	2291	0.477292
Sutcliffiella halmapala DSM 8723	Sutcliffiella tianshenii DSM 25879	81.2338	4565	4257	3020	0.684652
Litchfieldia alkalitelluris DSM 16976	Strain SCS-151	66.7475	5035	5079	2043	0.403994
Litchfieldia alkalitelluris DSM 16976	Fredinandcohnia onubensis 0911MAR22V3	69.0341	5035	4694	2481	0.510022
Litchfieldia alkalitelluris DSM 16976	Cytobacillus depressus BZ1	65.8736	5035	5216	2123	0.414203
Litchfieldia alkalitelluris DSM 16976	Bacillus massiliigabonensis Marseille-P2639	65.9944	5035	5101	2181	0.430347
Litchfieldia alkalitelluris DSM 16976	Litchfieldia sinesaloumensis Marseille-P3516	69.1067	5035	4347	2502	0.533362
Litchfieldia alkalitelluris DSM 16976	Sutcliffiella deserti DG-18	65.905	5035	3387	1905	0.452387
Litchfieldia alkalitelluris DSM 16976	Bacillus songklensis CCUG 61889	67.2671	5035	4992	2103	0.419467
Litchfieldia alkalitelluris DSM 16976	Sutcliffiella cohnii DSM 6307	65.9671	5035	4921	2408	0.483728
Litchfieldia alkalitelluris DSM 16976	Bacillus timonensis isolate MGYG-HGUT-01405	68.9265	5035	4650	2446	0.505111
Litchfieldia alkalitelluris DSM 16976	Litchfieldia luteola YIM 93174	69.8476	5035	4290	2666	0.571796
Litchfieldia alkalitelluris DSM 16976	Sutcliffiella horikoshii 20a	66.059	5035	4332	2291	0.489164
Litchfieldia alkalitelluris DSM 16976	Cytobacillus citreus FJAT-49705	66.0577	5035	5156	2112	0.414483
Litchfieldia alkalitelluris DSM 16976	Fredinandcohnia sp. FSL W7-1320	68.702	5035	5198	2526	0.493697
Litchfieldia alkalitelluris DSM 16976	Litchfieldia salsa IBRC-M10078	77.8891	5035	4599	3217	0.667843
Litchfieldia alkalitelluris DSM 16976	Bacillus fengqiuensis DSM 26745	66.5698	5035	5483	2295	0.436395
Litchfieldia alkalitelluris DSM 16976	Fredinandcohnia sp. QZ13	68.8747	5035	4651	2411	0.497832
Litchfieldia alkalitelluris DSM 16976	Sutcliffiella halmapala DSM 8723	66.2127	5035	4565	2291	0.477292
Litchfieldia alkalitelluris DSM 16976	Litchfieldia alkalitelluris DSM 16976	100	5035	5035	5004	0.993843
Litchfieldia alkalitelluris DSM 16976	Sutcliffiella tianshenii DSM 25879	66.0505	5035	4257	2324	0.500215
Sutcliffiella tianshenii DSM 25879	Strain SCS-151	64.8189	4257	5079	2068	0.443016
Sutcliffiella tianshenii DSM 25879	Fredinandcohnia onubensis 0911MAR22V3	65.7482	4257	4694	2296	0.513015
Sutcliffiella tianshenii DSM 25879	Cytobacillus depressus BZ1	65.4088	4257	5216	2118	0.447166
Sutcliffiella tianshenii DSM 25879	Bacillus massiliigabonensis Marseille-P2639	65.2859	4257	5101	2207	0.471682
Sutcliffiella tianshenii DSM 25879	Litchfieldia sinesaloumensis Marseille-P3516	65.7623	4257	4347	2256	0.524407
Sutcliffiella tianshenii DSM 25879	Sutcliffiella deserti DG-18	79.7342	4257	3387	2432	0.636316
Sutcliffiella tianshenii DSM 25879	Bacillus songklensis CCUG 61889	66.596	4257	4992	2058	0.445021
Sutcliffiella tianshenii DSM 25879	Sutcliffiella cohnii DSM 6307	70.4401	4257	4921	2715	0.591632
Sutcliffiella tianshenii DSM 25879	Bacillus timonensis isolate MGYG-HGUT-01405	65.9756	4257	4650	2251	0.505445
Sutcliffiella tianshenii DSM 25879	Litchfieldia luteola YIM 93174	66.5586	4257	4290	2430	0.568621
Sutcliffiella tianshenii DSM 25879	Sutcliffiella horikoshii 20a	78.33	4257	4332	3150	0.733496
Sutcliffiella tianshenii DSM 25879	Cytobacillus citreus FJAT-49705	65.1811	4257	5156	2140	0.45469
Sutcliffiella tianshenii DSM 25879	Fredinandcohnia sp. FSL W7-1320	65.7054	4257	5198	2308	0.488207
Sutcliffiella tianshenii DSM 25879	Litchfieldia salsa IBRC-M10078	65.9565	4257	4599	2224	0.502258
Sutcliffiella tianshenii DSM 25879	Bacillus fengqiuensis DSM 26745	66.2482	4257	5483	2249	0.461807
Sutcliffiella tianshenii DSM 25879	Fredinandcohnia sp. QZ13	65.6869	4257	4651	2258	0.50696
Sutcliffiella tianshenii DSM 25879	Sutcliffiella halmapala DSM 8723	81.2338	4257	4565	3020	0.684652
Sutcliffiella tianshenii DSM 25879	Litchfieldia alkalitelluris DSM 16976	66.0505	4257	5035	2324	0.500215
Sutcliffiella tianshenii DSM 25879	Sutcliffiella tianshenii DSM 25879	100	4257	4257	4257	1

## Sheet: Supplementary table 6-E
Supplementary table 6-E. AAI values of Strain SCS-153A compared with Rossellomorea species
Species 1	Species 2	AAI	CDS count 1	CDS count 2	Matched count	Proteome cov.
Strain SCS-153A	Strain SCS-153A	100	4076	4076	4038	0.990677
Strain SCS-153A	Rossellomorea salacetis SKP7-4	84.2257	4076	4714	3089	0.702844
Strain SCS-153A	Rossellomorea pakistanensis DSM 24834	72.0424	4076	4920	2450	0.544687
Strain SCS-153A	Rossellomorea vietnamensis NBRC 101237	71.1175	4076	4512	2615	0.608989
Strain SCS-153A	Rossellomorea aquimaris TF-12 TF12	70.9753	4076	4062	2554	0.627673
Strain SCS-153A	Rossellomorea oryzaecorticis JCM19602	70.9101	4076	4322	2560	0.609669
Strain SCS-153A	Rossellomorea enclensis SGD-1123	70.8914	4076	4485	2586	0.604135
Strain SCS-153A	Rossellomorea arthrocnemi EAR8	70.8321	4076	4794	2599	0.58602
Strain SCS-153A	Rossellomorea marisflavi JCM 11544	69.2916	4076	4389	2337	0.552156
Rossellomorea vietnamensis NBRC 101237	Rossellomorea vietnamensis NBRC 101237	100	4512	4512	4512	1
Rossellomorea vietnamensis NBRC 101237	Rossellomorea arthrocnemi EAR8	89.2953	4512	4794	3604	0.774554
Rossellomorea vietnamensis NBRC 101237	Rossellomorea aquimaris TF-12 TF12	81.6295	4512	4062	2949	0.687894
Rossellomorea vietnamensis NBRC 101237	Rossellomorea oryzaecorticis JCM19602	78.6861	4512	4322	3245	0.734662
Rossellomorea vietnamensis NBRC 101237	Rossellomorea enclensis SGD-1123	78.6488	4512	4485	3250	0.722463
Rossellomorea vietnamensis NBRC 101237	Rossellomorea marisflavi JCM 11544	74.9307	4512	4389	2917	0.655432
Rossellomorea vietnamensis NBRC 101237	Rossellomorea pakistanensis DSM 24834	71.3681	4512	4920	2760	0.585242
Rossellomorea vietnamensis NBRC 101237	Strain SCS-153A	71.1175	4512	4076	2615	0.608989
Rossellomorea vietnamensis NBRC 101237	Rossellomorea salacetis SKP7-4	70.199	4512	4714	2869	0.621938
Rossellomorea pakistanensis DSM 24834	Rossellomorea pakistanensis DSM 24834	100	4920	4920	4917	0.99939
Rossellomorea pakistanensis DSM 24834	Strain SCS-153A	72.0424	4920	4076	2450	0.544687
Rossellomorea pakistanensis DSM 24834	Rossellomorea aquimaris TF-12 TF12	71.8428	4920	4062	2506	0.558005
Rossellomorea pakistanensis DSM 24834	Rossellomorea vietnamensis NBRC 101237	71.3681	4920	4512	2760	0.585242
Rossellomorea pakistanensis DSM 24834	Rossellomorea salacetis SKP7-4	71.12	4920	4714	2605	0.540793
Rossellomorea pakistanensis DSM 24834	Rossellomorea arthrocnemi EAR8	71.0775	4920	4794	2889	0.594812
Rossellomorea pakistanensis DSM 24834	Rossellomorea oryzaecorticis JCM19602	70.8181	4920	4322	2682	0.580394
Rossellomorea pakistanensis DSM 24834	Rossellomorea enclensis SGD-1123	70.6521	4920	4485	2711	0.576502
Rossellomorea pakistanensis DSM 24834	Rossellomorea marisflavi JCM 11544	68.9046	4920	4389	2536	0.544849
Rossellomorea oryzaecorticis JCM19602	Rossellomorea oryzaecorticis JCM19602	100	4322	4322	4322	1
Rossellomorea oryzaecorticis JCM19602	Rossellomorea enclensis SGD-1123	97.9456	4322	4485	3879	0.88089
Rossellomorea oryzaecorticis JCM19602	Rossellomorea aquimaris TF-12 TF12	78.7539	4322	4062	2864	0.683206
Rossellomorea oryzaecorticis JCM19602	Rossellomorea vietnamensis NBRC 101237	78.6861	4322	4512	3245	0.734662
Rossellomorea oryzaecorticis JCM19602	Rossellomorea arthrocnemi EAR8	78.4236	4322	4794	3209	0.704037
Rossellomorea oryzaecorticis JCM19602	Rossellomorea marisflavi JCM 11544	73.7914	4322	4389	2776	0.637355
Rossellomorea oryzaecorticis JCM19602	Strain SCS-153A	70.9101	4322	4076	2560	0.609669
Rossellomorea oryzaecorticis JCM19602	Rossellomorea pakistanensis DSM 24834	70.8181	4322	4920	2682	0.580394
Rossellomorea oryzaecorticis JCM19602	Rossellomorea salacetis SKP7-4	70.115	4322	4714	2804	0.620629
Rossellomorea marisflavi JCM 11544	Rossellomorea marisflavi JCM 11544	100	4389	4389	4389	1
Rossellomorea marisflavi JCM 11544	Rossellomorea vietnamensis NBRC 101237	74.9307	4389	4512	2917	0.655432
Rossellomorea marisflavi JCM 11544	Rossellomorea aquimaris TF-12 TF12	74.7398	4389	4062	2540	0.601112
Rossellomorea marisflavi JCM 11544	Rossellomorea arthrocnemi EAR8	74.5571	4389	4794	2908	0.633344
Rossellomorea marisflavi JCM 11544	Rossellomorea enclensis SGD-1123	73.8556	4389	4485	2792	0.629254
Rossellomorea marisflavi JCM 11544	Rossellomorea oryzaecorticis JCM19602	73.7914	4389	4322	2776	0.637355
Rossellomorea marisflavi JCM 11544	Strain SCS-153A	69.2916	4389	4076	2337	0.552156
Rossellomorea marisflavi JCM 11544	Rossellomorea pakistanensis DSM 24834	68.9046	4389	4920	2536	0.544849
Rossellomorea marisflavi JCM 11544	Rossellomorea salacetis SKP7-4	68.1814	4389	4714	2599	0.571021
Rossellomorea arthrocnemi EAR8	Rossellomorea arthrocnemi EAR8	100	4794	4794	4782	0.997497
Rossellomorea arthrocnemi EAR8	Rossellomorea vietnamensis NBRC 101237	89.2953	4794	4512	3604	0.774554
Rossellomorea arthrocnemi EAR8	Rossellomorea aquimaris TF-12 TF12	81.6237	4794	4062	2908	0.65673
Rossellomorea arthrocnemi EAR8	Rossellomorea enclensis SGD-1123	78.4237	4794	4485	3234	0.697058
Rossellomorea arthrocnemi EAR8	Rossellomorea oryzaecorticis JCM19602	78.4236	4794	4322	3209	0.704037
Rossellomorea arthrocnemi EAR8	Rossellomorea marisflavi JCM 11544	74.5571	4794	4389	2908	0.633344
Rossellomorea arthrocnemi EAR8	Rossellomorea pakistanensis DSM 24834	71.0775	4794	4920	2889	0.594812
Rossellomorea arthrocnemi EAR8	Strain SCS-153A	70.8321	4794	4076	2599	0.58602
Rossellomorea arthrocnemi EAR8	Rossellomorea salacetis SKP7-4	70.0012	4794	4714	2876	0.604964
Rossellomorea aquimaris TF-12 TF12	Rossellomorea aquimaris TF-12 TF12	100	4062	4062	3828	0.942393
Rossellomorea aquimaris TF-12 TF12	Rossellomorea vietnamensis NBRC 101237	81.6295	4062	4512	2949	0.687894
Rossellomorea aquimaris TF-12 TF12	Rossellomorea arthrocnemi EAR8	81.6237	4062	4794	2908	0.65673
Rossellomorea aquimaris TF-12 TF12	Rossellomorea oryzaecorticis JCM19602	78.7539	4062	4322	2864	0.683206
Rossellomorea aquimaris TF-12 TF12	Rossellomorea enclensis SGD-1123	78.5913	4062	4485	2890	0.676261
Rossellomorea aquimaris TF-12 TF12	Rossellomorea marisflavi JCM 11544	74.7398	4062	4389	2540	0.601112
Rossellomorea aquimaris TF-12 TF12	Rossellomorea pakistanensis DSM 24834	71.8428	4062	4920	2506	0.558005
Rossellomorea aquimaris TF-12 TF12	Strain SCS-153A	70.9753	4062	4076	2554	0.627673
Rossellomorea aquimaris TF-12 TF12	Rossellomorea salacetis SKP7-4	70.2431	4062	4714	2594	0.591158
Rossellomorea salacetis SKP7-4	Rossellomorea salacetis SKP7-4	100	4714	4714	4714	1
Rossellomorea salacetis SKP7-4	Strain SCS-153A	84.2257	4714	4076	3089	0.702844
Rossellomorea salacetis SKP7-4	Rossellomorea pakistanensis DSM 24834	71.12	4714	4920	2605	0.540793
Rossellomorea salacetis SKP7-4	Rossellomorea aquimaris TF-12 TF12	70.2431	4714	4062	2594	0.591158
Rossellomorea salacetis SKP7-4	Rossellomorea vietnamensis NBRC 101237	70.199	4714	4512	2869	0.621938
Rossellomorea salacetis SKP7-4	Rossellomorea oryzaecorticis JCM19602	70.115	4714	4322	2804	0.620629
Rossellomorea salacetis SKP7-4	Rossellomorea arthrocnemi EAR8	70.0012	4714	4794	2876	0.604964
Rossellomorea salacetis SKP7-4	Rossellomorea enclensis SGD-1123	69.9741	4714	4485	2805	0.609849
Rossellomorea salacetis SKP7-4	Rossellomorea marisflavi JCM 11544	68.1814	4714	4389	2599	0.571021
Rossellomorea enclensis SGD-1123	Rossellomorea enclensis SGD-1123	100	4485	4485	4480	0.998885
Rossellomorea enclensis SGD-1123	Rossellomorea oryzaecorticis JCM19602	97.9456	4485	4322	3879	0.88089
Rossellomorea enclensis SGD-1123	Rossellomorea vietnamensis NBRC 101237	78.6488	4485	4512	3250	0.722463
Rossellomorea enclensis SGD-1123	Rossellomorea aquimaris TF-12 TF12	78.5913	4485	4062	2890	0.676261
Rossellomorea enclensis SGD-1123	Rossellomorea arthrocnemi EAR8	78.4237	4485	4794	3234	0.697058
Rossellomorea enclensis SGD-1123	Rossellomorea marisflavi JCM 11544	73.8556	4485	4389	2792	0.629254
Rossellomorea enclensis SGD-1123	Strain SCS-153A	70.8914	4485	4076	2586	0.604135
Rossellomorea enclensis SGD-1123	Rossellomorea pakistanensis DSM 24834	70.6521	4485	4920	2711	0.576502
Rossellomorea enclensis SGD-1123	Rossellomorea salacetis SKP7-4	69.9741	4485	4714	2805	0.609849

[truncated: 5 more sheets: Supplementary table 7-A, Supplementary table 7-B, Supplementary table 7-C, Supplementary table 7-D, Supplementary table 7-E]
